# Supplementary material for: Gene dosage and protein valency impact phase separation and fungal cell fate
Source: PLoS Genet. 2025 Aug 8;21(8):e1011810. doi: 10.1371/journal.pgen.1011810 (PMC12333994; doi:10.1371/journal.pgen.1011810)
Supplement: S1 Appendix — (S1_Appendix.XLSX) [file pgen.1011810.s011.xlsx]

## Sheet: Plasmids
Plasmid Number	Plasmid Name	Plasmid Source
pADH76	pSFS2a-GFP	Hernday Lab
pADH140	C. albicans Cas9 CRISPR	Hernday Lab
pADH143	C. albicans gRNA CRISPR	Hernday Lab
pSJS1488	RecA-GFP	Sandler Lab
pRB34	C. albicans WOR1 KO construct	Bennett Lab
pRB719	MBP-mGFP-Wor1PrLD	Bennett Lab
pRB721	C. albicans EFG1 KO	Bennett Lab
pRB727	C. albicans MTLalpha KO	Bennett Lab
pRB895	pSFS2A-NeonGreen	Bennett Lab
pRB989	pSFS-FLO8 KO	Bennett Lab
pRB1208	peYFP-LacI for mammalian cell culture	Tijan Lab
pRB1216	eYFP-Czf1PLD-LacI	Bennett Lab
pRB1222	Efg1[N-eYFP-C]-LacI	Bennett Lab
pRB1266	Wor4 N PLD-eYFP-Wor4 C PLD-LacI	Bennett Lab
pRB1307	Met3-CaWor1DNABD/CmWor1PrLD-GFP	Bennett Lab
pRB1397	pSFS2A-GGA Adapter	This Study
pRB1411	eYFP-CmWor1PLD-LacI for U2OS	Bennett Lab
pRB1455	pUC57 with CmWor1 PRLD KRtoG for Ca	Gene Universal
pRB1569	pSFS2A-Ofi1 KO	This Study
pRB1719	WOR1 gRNA in CmLeu2 LeuPout plasmid	This Study
pRB1721	CaCmWor1 wildtype PrLD plasmid for CRISPR Addback	This study
pRB1723	CaCmWor1 KRtoG plasmid for CRISPR Addback	This Study
pRB1754	pGGA-select	New England Biolabs
pRB1972	AHR1 KO	Krysan Lab
pRB1973	ASG1 KO	Krysan Lab
pRB1974	ASH1 KO	Krysan Lab
pRB1975	BCR1 KO	Krysan Lab
pRB1976	CZF1 KO	Krysan Lab
pRB1977	CUP9 KO	Krysan Lab
pRB1978	EFG1 KO	Krysan Lab
pRB1979	FGR15 KO	Krysan Lab
pRB1980	GAL4 KO	Krysan Lab
pRB1981	GZF3 KO	Krysan Lab
pRB1982	HAP2 KO	Krysan Lab
pRB1983	HAP31 KO	Krysan Lab
pRB1986	LYS142 KO	Krysan Lab
pRB1988	MIG1 KO	Krysan Lab
pRB1991	RBF1 KO	Krysan Lab
pRB1992	RLM1 KO	Krysan Lab
pRB1993	RPN4 KO	Krysan Lab
pRB1994	SFU1 KO	Krysan Lab
pRB1995	SSN6 KO	Krysan Lab
pRB1996	TEC1 KO	Krysan Lab
pRB1997	WOR2 KO	Krysan Lab
pRB1998	ZCF35 KO	Krysan Lab
pRB1999	ZFU3 KO	Krysan Lab
pRB2060	pGGA-Select mEYFP	This study
pRB2085	pGGA-Select Tup1::SatR	This study
pRB2099	pSFS2a-WOR1 3’UTR	This study
pRB2100	Wor1 AB	This study
pRB2102	Wor1PLD-Wor1 AB	This study
pRB2104	Wor1PLD-Wor1-Wor1PLD AB	This study
pRB2106	Wor1-Wor1PLD AB	This study
pRB2108	mEYFP-LacI	This study
pRB2110	mEYFP-CmWor1PLD-LacI	This study
pRB2174	pSFS2a-mNeonGreen-HygR	Bennett Lab
pRB2189	pSFS2a-FRB	This study
pRB2190	pSFS2a-RBP1	This study
pRB2202	OP4-mNeonGreen Reporter	This study
pRB2206	pGGA-Select mGFP	This study
pRB2219	pSFS2a-mGFP	This study
pRB2271	mEYFP-Czf1PLD-LacI	This study
pRB2272	Efg1NPLD-mEYFP-Efg1CPLD-LacI	This study
pRB2274	Wor4NPLD-mEYFP-Wor4CPLD-LacI	This study
pRB2388	pSFS2a-FRBmut	This study
pRB2390	pGGA-Select MBP-dGFP	This study
pRB2391	MBP-dGFP-Wor1PrLD	This study

## Sheet: Oligos
Oligo Number	Oligo Name	Oligo Sequence
1	OBP alpha 5’	CCTTCAATTGCATCGTAAGTACC
2	OBP alpha 3’	GAAGATGACTCAGGTCATGC
3	OBP a 5’	GTGGTCAATGGAGCTGATAC
4	OBP a 3’	ACATGTGGTCGCCCAACTCC
25	WOR1 forward	GAATATGAACCCATGCCAATGAC
26	WOR1 reverse	CCATATGTTGGATGAAGATACGG
162	FP-reverse check	GTCTGCCATGCCAGAAGGTT
1389	OP4-prom check (-900)	Gcatgtaaccacaatcaaaacc
1393	Wor1-prom check	Cagcaagcataagctacagg
1463	Wor1-FP check (-400)	gcctttcctgtattggtattg
2284	EFG1 KO Check Lfor	TTGCCCTACCCATCTACTCG
2286	EFG1 KO Check Rrev	TTGCTGCTGTTTGTTGTTTG
2390	Wor1 (+212) fwd	CATGGTCCCCATCAAGAATC
2927	Wor1 q I +2351 rev	CCGGTGTAATACGACCCAGA
3074	Ca Wor1 3’ check	CGAAGACTAGAACTTTATCAC
3663	Wor1 5prime ORF 500	GACTACAGAACGAGTCTAGG
3801	WOR2_1062_81	GCCAGATGGAAATCAGCAAC
3803	WOR4_963_82	TACTTCTACACTTACGCCCG
3804	CZF1_887_906	GCTCACCAACTGCAGTCAAT
3814	pADH78 350	CTACAAGACCAGAGCTGAAGTC
3925	YFP-N-rev check	GAACATAACCTTCTGGCATGGC
3944	Wor3 1550 fwd	CACAACAATGTCAAACTCTGGT
3965	leu2 check rev	CAGCTTCAATTGCTTTCAAGACT
4061	LEU2_left	GTGAATCGTTGTTAATGGCC
4239	Wor1 1065 rev	GAGTTAGAATACTTGTTGTAAGAACGG
4438	pSFS2 left	CTCAACCATAGCAATCATGG
4439	pSFS2 Right	GCGAAAAAGTGGGCACTAAG
4468	Wor3 KO cassette Fwd	AAACTTAATAATCAAAACAGTTTCACGT
4469	Wor3 KO cassette Rev	GTCAATTTGGATGCGAAAAAGAG
4469	Wor3 KO cassette Rev	GTCAATTTGGATGCGAAAAAGAG
4470	Wor3 KO Check left	GAACACCTCTCTTTTAGTCAGAATC
4471	Wor3 KO Check right	CCCACTGAGTTTTTAACTAAATAGTC
4472	Wor4 KO cassette Fwd	GTTATGAGCAACTGAAGTGATTCAAC
4473	Wor4 KO cassette Rev	TTTTCCTCTAAATCCTGGTTTGCA
4479	EFG1 ORF1239 FW	TGGTCAGTATAATGCTCCTGGTA
4561	Efg1 check left fwd	ACATCAAGCTAATCAATCAGCTAG
4563	Efg1 check right rev	AGTTGACTCTACCACAGTTAGC
4673	AHO1098	caaattaaaaatagtttacgcaag
4834	C.malLEU2_ORF76R	TGATAGCTTCATTGACAATT
4835	C.mal LEU2 ORF1099F	GATTGTCGAAGCTGTTACTA
4852	AHO1099	GTTTTAGAGCTAGAAATAGCAAGTT
4889	Wor2-Neon check right rev	AGCCAGCCAAGAATTTTGAG
4899	Czf1-Neon check right rev	ACACGACACCAATTACTATGTCA
4902	Ahr1-neon Check left fwd	TTCGAATTTATATTCCAACCCGGA
4903	Ahr1-neon check right rev	CTTTAAGGTTAAAAGCTAACATCTCTC
5055	leu2 check left fwd	ATCGTGTTGTTGATGTTTCCA
5058	leu2 check right rev	GTCAATTCCATCTACCCAATTCAAC
5379	WOR4_1585R	TGCTTGAGCTAATCTTTCTT
5578	Efg1 N-PrLD Fwd NheI	GGACCGGCTAGCGCTACCGGTCGCCACCAT GAGCACCTATAGCATTCCG
5579	Efg1 PrLD Rev	TGTCGGCTGCTGCATGGT
5580	eYFP Fwd overlaps Efg1	ACCATGCAGCAGCCGACAGGTGGTAGTGGT GTGAGCAAGGGCGAGGAG
5671	Wor4 N-PrLD fwd NheI	GGACCGGCTAGCGCTACCGGTCGCCACCAT GAGCAGCGATAAACCG
5672	Wor4 N-PrLd rev	GCTATTGCTATTGCTCTGAGG
5673	YFP Fwd overlaps Wor4 NPrLD	CCTCAGAGCAATAGCAATAGCGGTGGTAGT GGTGTGAGCAAGGGCGAGG
5684	Ssn6-AB check right rev	CACTAATACCATTACCAACAGTTTTCAA
5693	Ssn6 2593 fwd	CTCTTGCAACAGCACCAAC
5744	Czf1 Seq 1025 fwd	TACATGGCCCAAACCTGG
5811	OFI1 5UTR FW ApaI	GGAGCGGGGCCCTACACCACTCAGGAGTGGCT
5812	OFI1 5UTR RV XhoI	GGAGCGCTCGAGGAAGTCTCCAGCTCTAATCGG
5813	OFI1 3UTR FW SacII	GGAGCGCCGCGGGACACTGATTTGGTTTTGAACC
5814	OFI1 3UTR RV SacI	GGAGCGGAGCTCATGCAAACATGACAAACAAGC
5823	mNeongreen rev	TTTATACAATTCATCCATACCCATAACATC
6048	GGA Adapter for pSFS2A Fwd	CCAGTTGAGACCCATTAATGGTCTCTTACT C
6049	GGA Adapter for pSFS2A Rev	TCGAGAGTAAGAGACCATTAATGGGTCTCA ACTGGGGCC
6056	SE array Position 4 fwd	CCTGGTTGCGTGAATGTATC
6057	SE array Position 4 rev	AACCATTGATAGTAATAGAATCCATCTT
6279	OP4_down566_RV	GAAAGCTGCAACACTTCTTGCTC
6425	Flo8 5UTR junction check Fwd	AGATAGCTGGATGGTCAGACAG
6426	Flo8 3UTR junction check Rev	CGGACCAGACATGTCATATATGGAT
6548	Efg1 PrLDs YF to S seq Rev	attggtgcacagatctagttcct
6672	WOR1 3 check	CTTAAACTAGCCAATTCGTTCAG
6722	CaWor1PrLD gRNA1 fwd	CGTAAACTATTTTTAATTTG gttgcaccggaaatggtact GTTTTAGAGCTAGAAATAGC
6723	CaWor1PrLD gRNA1 rev	GCTATTTCTAGCTCTAAAACagtaccatttccggtgcaacCAAATTAAAAATAGTTTACG
6726	CaWor1 5’ and DBD Fwd BsaI	GGACCG GGTCTC T CAGT cctattgttattgcagcaacaga
6727	CaWor1 5’ and DBD Rev BsaI	GGACCG GGTCTC T ACTT CCTGCAACTGAAGAAG
6728	CaWor1 3’ fwd BsaI	GGACCG GGTCTC T ttga attaatacggtgattctgttattattttg
6729	CaWor1 3’ Rev BsaI	GGACCG GGTCTC T AGTA gctctctaagtagtattgatcatcc
6730	CmWor1 PrLD BsaI Fwd	GGACCG GGTCTC T AAGT aataatgttgcaaacaaccaagaag
6731	CmWor1 PrLD BsaI Rev	GGACCG GGTCTC T tcaa TTAatttgaagttgcataataaccacca
6911	Wor1 DBD Fwd 1	ATCATTCTTCTTCAGTTGCAGG
6914	Wor1 PrLD Rev 2	GTGGTCGATTGGTTGATGTAG
6915	Wor1 3UTR Rev 1	CGAATTCACACACAGACCC
6916	Wor1 3UTR Rev 2	CCTATAGTACAACACAACATACACC
6952	Tup1 KO Forward	CTACTTTAAATTGCACTCCGTTC
6953	Tup1 KO Reverse	CTTTGCGATTGCTGAAACC
6984	Efg1 3’UTR 560bp Rev	CTTCCGCATTAGACGCTTACTG
7018	Tup1 5 fwd GGA BSMBI	GGACCGCGTCTCTGGAGTTAATTAACTACTTTAAATTGCACTCCGTTCT
7019	Tup1 5 rev GGA BSMBI	GGACCGCGTCTCTAGTATGCTGGTGGGGATGGAAG
7020	Tup1 3 fwd GGA BSMBI	GGACCGCGTCTCTCACAGTGTGTAGTATATATATATGTGAGAAAAAAAAACAC
7021	Tup1 3 rev GGA BSMBI	GGACCGCGTCTCTATGGTTAATTAAATGTGCAATTTCATTTGTGATAACTT
7022	SAT HYG Flipper Fwd GGA BSMBI	GGACCGCGTCTCTTACTTAATACGACTCACTATAGGGCG
7023	SAT HYG Flipper Rev GGA BSMBI	GGACCGCGTCTCTTGTGAATTAACCCTCACTAAAGGGAACAA
7145	Ahr1 3’ het KO check	CCACGCTGGTGTAACTGGAA
7146	Ahr1 5’ het KO check	ATTTTGTTCCTGTCACCCCC
7148	Asg1 5’ het KO check	GATCTTAAACCATCGCAGGG
7149	Ash1 3’ het KO check	ATAGCCTGCATAACGTGCTC
7150	Ash1 5’ het KO check	TACGTGCTGGTCATTACAGC
7152	Bcr1 5’ het KO check	AAAGAAAAGAGAGCAGGGTC
7153	Cup9 3’ het KO check	TTTTCGTTTGGCTCTAGGGC
7154	Cup9 5’ het KO check	TAGGCAGCTACACAAAGCTG
7155	Czf1 3’ het KO check	GGGCACACACGTAAACAATT
7156	Czf1 5’ het KO check	AGTAGTCATTTTCCCGCAAC
7156	Czf1 5’ het KO check	AGTAGTCATTTTCCCGCAAC
7157	Efg1 3’ het KO check	AGTGACGTCTGTGAGTGTTT
7158	Efg1 5’ het KO check	ATTGCACTAACCCGAACACC
7160	Fgr15 5’ het KO check	CATATCTCGAGGGCTAACTG
7161	Gal4 3’ het KO check	CAAACCCACCTGCAATACTC
7162	Gal4 5’ het KO check	TTAGCCAATTCCGCATTCGC
7163	Gzf3 3’ het KO check	CAGAGACGAACAAGCAAACA
7164	Gzf3 5’ het KO check	TGGGTTGTCACTGTATTGTG
7165	Hap2 3’ het KO check	GGTGGTCAACAACCATTGAA
7166	Hap2 5’ het KO check	CTTAGTTAGGTAGGTGTGGC
7167	Hap31 3’ het KO check	CAATATCACTCCAACTGGCA
7168	Hap31 5’ het KO check	CTCTTTGCACGGACAATCTG
7173	Lys142 3’ het KO check	TGGCCGATGCAGTTTATACA
7174	Lys142 5’ het KO check	TGCTTTGTGTGTTTAGACGT
7177	Mig1 3’ het KO check	GTTAATCCGAGACCCACCCA
7178	Mig1 5’ het KO check	AAAGCCCACACCAATCAACC
7179	Ndt80 3’ het KO check	ACTAAGGTCTTGGCACAAGA
7180	Ndt80 5’ het KO check	CGCTTTCCCCGTTTTTATATC
7181	Ofi1 3’ het KO check	CAGGTGCAGGAATTAGACTG
7182	Ofi1 5’ het KO check	AGAGTGCAACTACTGAGGAC
7183	Rbf1 3’ het KO check	ATGATGCAAGGAATCCCAGT
7184	Rbf1 5’ het KO check	GTTAACATCGGGTGAGCAAG
7185	Rlm1 3’ het KO check	AAGTTTCTCCTTCCACAGCG
7186	Rlm1 5’ het KO check	GCACTTATCATCCTTCGTGC
7187	Rpn4 3’ het KO check	ATTTGGTGTCGGTGTCGTCA
7188	Rpn4 5’ het KO check	TGTTGCGTATATGCAGGAGC
7189	Sfu1 3’ het KO check	TTTGAAGTGATGGCTGAAGT
7190	Sfu1 5’ het KO check	CTTATCGTAGGCTTTGTCCC
7191	Ssn6 3’ het KO check	CTCAACATTGGTGTTTTTGG
7192	Ssn6 5’ het KO check	GACAAAGAGAGAGCGAGAAG
7193	Tec1 3’ het KO check	CTCAATAACCTCCCACCTCC
7194	Tec1 5’ het KO check	TAGACAGGGACCTTGACTTC
7195	Wor2 3’ het KO check	CCAGCCAAGAATTTTGAGTT
7196	Wor2 5’ het KO check	CTATGATCTCTCGATTTCCG
7199	Zcf35 3’ het KO check	ggatgttgacgatcacatct
7200	Zcf35 5’ het KO check	TATTCGCTAAACAGAAGCGC
7201	Zfu3 3’ het KO check	GGAAGCTTTGTGTCGAGATG
7202	Zfu3 5’ het KO check	GGTGTCATCTTGATCCAGGA
7594	mNeon seq rev +100	CCATCATTTGGATTACCAGTACC
8267	Wor1 3UTR fwd SacII	GGACCGCCGCGGTttgaattaatacggtgattctgttattattt
8268	Wor1 3UTR rev SacI	GGACCGGAGCTCCtgcatcataaggtgaattcgc
8269	mEYFP A fwd GGA BsaI	GGACCGGGTCTCTGGAGATGGTGAGCAAGGGCG
8270	mEYFP A rev GGA BsaI	ggaccgggtctctCTTGGACTGGTAGCTCAGGTAGT
8271	mEYFP B fwd GGA BsaI	ggaccgggtctctCAAGCTGAGCAAAGACCCCAACGA
8272	mEYFP B rev GGA BsaI	ggaccgggtctctATGGCTTGTACAGCTCGTCCATG
8275	EYFP fwd NheI	GGACCGGCTAGCGCTACCGGTCGCCACCATGGTGAGCAAGGGCG
8276	EYFP rev BsrGI	GGACCGTGTACAGCTCGTCCATGC
8277	Wor1 5UTR fwd GGA BsaI	GGACCGGGTCTCTCAGTaacaaatttattattaattcaatttccatttgttca
8278	Wor1 ORF rev GGA BsaI	GGACCGGGTCTCTAGTActaagtaccggtgtaatacgac
8279	Wor1 5UTR overlap PrLD rev GGA BsaI	GGACCGGGTCTCTttgcttaatattgaattgaattatactaattgttgt
8280	Wor1 PrLD overlap 5UTR fwd GGA BsaI	GGACCGGGTCTCTgcaatgAACAACGGTAGCAATGCC
8281	Wor1 PrLD overlap 5UTR rev GGA BsaI	GGACCGGGTCTCTgaGGTATTAGAACTAGTAACACCCGA
8282	Wor1 ORF overlap PrLD fwd GGA BsaI	GGACCGGGTCTCTCCtctaattcaagtatagtccctacatataatgg
8283	Wor1 ORF overlap PrLD rev GGA BsaI	GGACCGGGTCTCTGTTagtaccggtgtaatacgacc
8284	Wor1 PrLD overlap ORF fwd GGA BsaI	GGACCGGGTCTCTtAACAACGGTAGCAATGCC
8285	Wor1 PrLD rev GGA BsaI	GGACCGGGTCTCTAGTActaGGTATTAGAACTAGTAACACCCGA
8286	Rbp1 KO fwd	CCACTTTATAATCAATTCAATTGACACATATAACTATTATTTGCAATTATTTCATTAACTTAAATTAGATTAAATTACA gactcactatagggcgaattg
8287	Rbp1 KO rev	ACTAATAATTCTCTTTGTGTTTATACATTTTCTAGAAAAATAAAATAATTACACATATATAGCAATGGTCACACACATAA CCGCTCTAGAACTAGTGGAT
8332	Rbp1 5'UTR check fwd	ACAAGATCAACCACCACTAAGT
8333	Rbp1 3'UTR check rev	AACAAGAACAAGAGCAAGATGC
8334	Tor1 KO fwd	AAAAAAAATGTATCACCGCTAGTAGATAATATTTCTAACTTTGATAGTAACATTAACGAAGAAAAACAAATCATTAATCAagtcacgacgttgtaaaacg
8335	Tor1 KO rev	AATAATATATCAATTCTTTATATTTCCCTTTATAAAATAGTTACACATACCATACTTAACGACACATGACGATACTCAACatgaccatgattacgccaag
8337	Tor1 check 3' rev	GATGTTACCTAAACGTCCGC
8340	Leu2 KO with SAT fwd	CAGCATGTACTTCGGCATCTTTGGAACCATCATATGTTTTGCATGCATTGGGAGCTGATGATGCCTTAGCTCATTCTTCgactcactatagggcgaattg
8341	Leu2 KO with SAT rev	GTGTTGTTGATGTTTCCAATTTATTCAAAACTAAAAAAATAGATCGCTACCCAACAAAGAGACCAGACTCTATCCCAAAGCCGCTCTAGAACTAGTGGAT
8437	Wor1 tag rev	CACAGACCCACATATATAAGATATACCAAATGTAAAAAAAAACACCTGAATGAGCCCCAAAATAATAACAGAATCACCcctcactaaagggaacaaaagc
8439	Wor1-Neon long Fwd	tactaatggaacattggttgctgctggaacagatgacgcagttggaaattcttctgggtcgtattacaccggtact GGTGGTAGTGGTATGGTTTCTAAA
8440	Wor1-Neon long rev	aaatattaaaaatacgaagactagaactttatcacaaacacgaattcacacacagacccacatatataagatataccaaat ggaaacagctatgaccatg
8501	Asg1 3’ reverse	ATATGCTGAACCATTAGCATTATCA
8502	Bcr1 3’ reverse	CAAGGAAGAGGAGCTATCGTAT
8503	Czf1 3’ reverse	GCTTGGTGTTGTCAACTTTTG
8504	Fgr15 3’ reverse	AGACTAAATTGTCCAATGTTTTAGGT
8533	Tor1-1 check fwd	GGCAAGGTGTTTCTTGAAGC
8534	Tor1-1 check rev	TACTTCTTGATTCGCGATAGC
8599	Op4 5’ UTR (500bp) reverse	GGACCGGGTCTCATGTAAATTATTTATATTTGTATGTGTGTTGGAGT
8600	Op4 3’ UTR (500bp) forward	GGACCGGGTCTCAGATTGATTAATTGAAGGAGAAAAACAAAAACA
8601	Op4 3’ UTR (500bp) reverse	GGACCGGGTCTCGATGGTTAATTAATAAAACAATACAAATAATATATAAATGAATAATAAAAGAACTAAAATACT
8602	mneon with Sat forward	GGACCGGGTCTCGACAatggtttctaaaggtgaagaagataatat
8603	mneon with Sat reverse	GGACCGGGTCTCTAATCGCTCTAGAACTAGTGGATct
8630	Op4 5 UTR 500bp forward	ATTGAAGTTTGGATGTAATAAAATTTCCTAAT
8639	FRB KpnI fwd	GGACCGGGTACCGGTGGTTCAGGTTGGCACGAACAATGGCA
8640	FRB ApaI rev	GGACCGGGGCCCTTATAACAGCTGCACCTGTTTG
8641	Rbp1 KpnI fwd	GGACCGGGTACCGGTGGTTCAGGTATGTCTGAAGAACTTCCACAAAT
8642	Rbp1 ApaI rev	GGACCGGGGCCCTTATTGACCATTAACACCAAGTAATTCAA
8693	FRB check fwd	AACAAGCCTTTGCAAATGCT
8694	FRB check rev	TTCTTCTAAAGTTGAGCACCCACT
8695	RBP1 check fwd	TGGTCAAGTTATTAAAGGTTGGGAT
8696	RBP1 check rev	TAGGTAAATTAGCACCACCTTTAC
8697	wor1 ORF forward	taatattgttactaatggaacattggttgc
8710	Wor1-FRB tag fwd	ATTGTTACTAATGGAACATTGGTTGCTGCTGGAACAGATGACGCAGTTGGAAATTCTTCTGGGTCGTATTACACCGGTACTGGTGGTTCAGGTTGGCA
8711	Wor1-RBP1 tag fwd	TTGTTACTAATGGAACATTGGTTGCTGCTGGAACAGATGACGCAGTTGGAAATTCTTCTGGGTCGTATTACACCGGTACTGGTGGTTCAGGTATGTCTGA
8714	mGFP A fwd BsmBI GGA	GGACCGCGTCTCAGGAGatgtctaaaggtgaagaattattcact
8715	mGFP A rev BsmBI GGA	GGACCGCGTCTCACTTagattgagtggataagtaatggttgt
8716	mGFP B fwd BsmBI GGA	GGACCGCGTCTCAtAAGttatccaaagatccaaacgaaaagag
8717	mGFP B rev BsmBI GGA	GGACCGCGTCTCAATGGttatttgtacaattcatccataccatggg
8718	mGFP fwd XhoI	GGACCGCTCGAGcggatccccgggttaattaacggtatgtctaaaggtgaagaattattcact
8719	mGFP rev XhoI	GGACCGCTCGAGttatttgtacaattcatccataccatgg
8721	CtWor1 5 gRNA rev	AAC TGCTCAGTGTCTCTCCGAGC
8771	Wor1 GFP tag fwd	TGTTACTAATGGAACATTGGTTGCTGCTGGAACAGATGACGCAGTTGGAAATTCTTCTGGGTCGTATTACACCGGTACTatccccgggttaattaacggt
8772	Wor1 GFP tag rev	ACACAGACCCACATATATAAGATATACCAAATGTAAAAAAAAACACCTGAATGAGCCCCAAAATAATAACAGAATCACCcggccgctctagaactagt
8773	Efg1 GFP tag fwd	GACTCAAGGTTCAGTTCACCCTTCACCCCAACAACATCAAGCTAATCAATCAGCTAGCACTGTTGCCAAAGAAGAAAAGatccccgggttaattaacggt
8774	Efg1 GFP tag rev	CTTTCCAATCATTTGTTAATGAAATATATGCTATAATCTAATTTGGAATTTATGGCAGAAAGCAGAAGGTGATGTACACcggccgctctagaactagt
8777	Czf1 GFP tag fwd	GGATGACGAAAATACAATTGAACATGCCGAGTTTGGTAGAATCAAAGTTTTGAGAGGTATTGTTGAATACAGAAGTAAAatccccgggttaattaacggt
8778	Czf1 GFP tag rev	ATGCTGTTAAAACACTTAACATAATACAAGAGTGGTGATTTACCTTTTTATTGAGTTTTTTTTAAACGATATCCCTCCAcggccgctctagaactagt
8779	Ahr1 GFP tag fwd	CTATATGGACCCAGAACTAAAATCACAATTTCATCATTGCTTTACCTGGACTGTACGCTACATTCACCCAGTAAGTGATatccccgggttaattaacggt
8780	Ahr1 GFP tag rev	AACGTCAAAGCTAACGGTAGTAAAAATATATCTATATCTCAAAGCGTGGAAATATATTCCCACTCGTCCAAAGTATATAcggccgctctagaactagt
8808	CaWOR1 ORF fwd right check	tgacgcagttggaaattcttc
8809	Ssn6 GFP tag fwd	TGAAGATGACGTCAAAAAAGATGAAAATCCAGAACCTCCAATGAGAAAGATTGAAGAAGATGAAAATTATGATGATGAAatccccgggttaattaacggt
8810	Ssn6 GFP tag rev	ACAATTGTATACATCCCCCCCCCATCCCCCTACCCCGTCAAATATATATATATATTCAACTATCATATACAATTTCACCACcggccgctctagaactagt
8811	Wor2 GFP tag fwd	TTTTTATGGTCCTGTTGCAACAACTGCTTCTGGTGCTAGTGCTGTAATTAATAGAGTTTCAGTGGCTGATTTACTTAAAatccccgggttaattaacggt
8812	Wor2 GFP tag rev	ACATTATTAATATTCTTAGTATCATTAAACATCAAAAGTATGAATATATTGGATTTATTATCTATATACACATTATTTTGTcggccgctctagaactagt
8813	Wor3 GFP tag fwd	ACAATATAGTCATGCTCAACAACAACAGCAGCAGCAGCACCAACAGCAACAACCATACCACCAAGAGTATCCAAACAATatccccgggttaattaacggt
8814	Wor3 GFP tag rev	TTGGCTACATAGTATACAATATCCATGTTGTGTAAAACCTGACTATGCAAGCAAAACGTGTTATTTAAAAGTAGTAATGTAcggccgctctagaactagt
8815	Wor4 GFP tag fwd	TCAACAGTCTCTCTTAGGAATCAATGACGTTGATTCAAGAAACCAAATTGACGATAACAAACCAACCCAACCAGGCATTatccccgggttaattaacggt
8816	Wor4 GFP tag rev	ACAACTTCTAAGTAATGCGTATATTGTACAAATTAATTTTCTAAAATAAATCTATATGAATACAACAGAGGATCATTCAAAcggccgctctagaactagt
8817	GFP check rev (+534)	ggagtattttgttgataatggtcagc
8880	Chr7 gRNA left prox rev	aaaagttcattaccgggccactta
8984	Wor2-FRB tag fwd	AAATTTTTATGGTCCTGTTGCAACAACTGCTTCTGGTGCTAGTGCTGTAATTAATAGAGTTTCAGTGGCTGATTTACTTAAAGGTGGTTCAGGTTGGCAC
8986	Wor4-FRB tag fwd	ACCTCAACAGTCTCTCTTAGGAATCAATGACGTTGATTCAAGAAACCAAATTGACGATAACAAACCAACCCAACCAGGCATTGGTGGTTCAGGTTGGCAC
9075	HygB fwd	gaagaccatctactagaccaagag
9208	Wor1PrLD mNeon tag fwd	TGGTGGTAGTGGCAACAATGGTGCTGGTGGATCTAGTAGTGTAGCTGCTACTTCGGGTGTTACTAGTTCTAATACCGGTGGTAGTGGTATGGTTTCTAAA
9529	dGFPA fwd BsmBI	GGACCGCGTCTCAGGAGcgtacgttacaacggcaag
9530	dGFP A rev BsmBI	GGACCGCGTCTCAGGCagattgtgtggacaggtaatgg
9531	dGFP B fwd BsmBI	GGACCGCGTCTCAtGCCctttcgaaagatcccaacgaaa
9532	dGFP B rev BsmBI	GGACCGCGTCTCAATGGgagctcatccatgccatgt

## Sheet: qRT-PCR Oligos
Oligo Number	Oligo Name	Oligo Sequence
25	WOR1 forward	GAATATGAACCCATGCCAATGAC
26	WOR1 reverse	CCATATGTTGGATGAAGATACGG
8856	ACT1 qPCR fwd	TGGAAGCTGCTGGTATTGAC
8857	ACT1 qPCR rev	TTCAGCAATACCTGGGAACA
8858	AHR1 qPCR fwd	CCAATTCGGCAGTATTGACA
8859	AHR1 qPCR rev	ACGTGATTTCCTCCAGTGTA
8860	CZF1 qPCR fwd	ATCAATTGCCCAATCAGCAT
8861	CZF1 qPCR rev	GGATATTGTTGAGTCGAGGC
8862	SSN6 qPCR fwd	GGATTGGAATGGTGCTAAGG
8863	SSN6 qPCR rev	TGGATTTGATTCTGCTTGGG
8865	WOR3 qPCR fwd	CCTCCACCACCTTTAATGAC
8866	WOR3 qPCR rev	CCATACCATTGTTTGGTTGCTG
8867	WOR4 qPCR fwd	CCACAGCAACAAAACAATAGC
8868	WOR4 qPCR rev	GATGCGGGATTCTGAATTTG
8870	EFG1 qPCR fwd	CACAACCAGGTTCTACAAC
8871	EFG1 qPCR rev	CTACTATTAGCAGCACCACCC
8874	WOR2 qPCR fwd	GTGATACCAGTTTAGATTTGCC
8875	WOR2 qPCR rev 2	GATTTCTTGAATTGGTTGAAGATC

## Sheet: PCR Check Oligos
Gene	Oligo Number	Oligo Name	Oligo Sequence
LEU2	4834	C.malLEU2_ORF76R	TGATAGCTTCATTGACAATT
LEU2	4835	C.mal LEU2 ORF1099F	GATTGTCGAAGCTGTTACTA
AHR1	7145	Ahr1 3’ het KO check	CCACGCTGGTGTAACTGGAA
AHR1	7146	Ahr1 5’ het KO check	ATTTTGTTCCTGTCACCCCC
ASG1	8501	Asg1 3’ reverse	ATATGCTGAACCATTAGCATTATCA
ASG1	7148	Asg1 5’ het KO check	GATCTTAAACCATCGCAGGG
ASH1	7149	Ash1 3’ het KO check	ATAGCCTGCATAACGTGCTC
ASH1	7150	Ash1 5’ het KO check	TACGTGCTGGTCATTACAGC
BCR1	8502	Bcr1 3’ reverse	CAAGGAAGAGGAGCTATCGTAT
BCR1	7152	Bcr1 5’ het KO check	AAAGAAAAGAGAGCAGGGTC
CUP9	7153	Cup9 3’ het KO check	TTTTCGTTTGGCTCTAGGGC
CUP9	7154	Cup9 5’ het KO check	TAGGCAGCTACACAAAGCTG
CZF1	7155	Czf1 3’ het KO check	GGGCACACACGTAAACAATT
CZF1	7156	Czf1 5’ het KO check	AGTAGTCATTTTCCCGCAAC
EFG1	7158	Czf1 5’ het KO check	AGTAGTCATTTTCCCGCAAC
EFG1	4563	Efg1 3’ het KO check	AGTGACGTCTGTGAGTGTTT
FGR15	8504	Efg1 5’ het KO check	ATTGCACTAACCCGAACACC
FGR15	7160	Fgr15 5’ het KO check	CATATCTCGAGGGCTAACTG
GAL4	7161	Gal4 3’ het KO check	CAAACCCACCTGCAATACTC
GAL4	7162	Gal4 5’ het KO check	TTAGCCAATTCCGCATTCGC
GZF3	7163	Gzf3 3’ het KO check	CAGAGACGAACAAGCAAACA
GZF3	7164	Gzf3 5’ het KO check	TGGGTTGTCACTGTATTGTG
HAP2	7165	Hap2 3’ het KO check	GGTGGTCAACAACCATTGAA
HAP2	7166	Hap2 5’ het KO check	CTTAGTTAGGTAGGTGTGGC
HAP31	7167	Hap31 3’ het KO check	CAATATCACTCCAACTGGCA
HAP31	7168	Hap31 5’ het KO check	CTCTTTGCACGGACAATCTG
LYS142	7173	Lys142 3’ het KO check	TGGCCGATGCAGTTTATACA
LYS142	7174	Lys142 5’ het KO check	TGCTTTGTGTGTTTAGACGT
MIG1	7177	Mig1 3’ het KO check	GTTAATCCGAGACCCACCCA
MIG1	7178	Mig1 5’ het KO check	AAAGCCCACACCAATCAACC
NDT80	7179	Ndt80 3’ het KO check	ACTAAGGTCTTGGCACAAGA
NDT80	7180	Ndt80 5’ het KO check	CGCTTTCCCCGTTTTTATATC
RBF1	7183	Rbf1 3’ het KO check	ATGATGCAAGGAATCCCAGT
RBF1	7184	Rbf1 5’ het KO check	GTTAACATCGGGTGAGCAAG
RLM1	7185	Rlm1 3’ het KO check	AAGTTTCTCCTTCCACAGCG
RLM1	7186	Rlm1 5’ het KO check	GCACTTATCATCCTTCGTGC
RPN4	7187	Rpn4 3’ het KO check	ATTTGGTGTCGGTGTCGTCA
RPN4	7188	Rpn4 5’ het KO check	TGTTGCGTATATGCAGGAGC
SFU1	7189	Sfu1 3’ het KO check	TTTGAAGTGATGGCTGAAGT
SFU1	7190	Sfu1 5’ het KO check	CTTATCGTAGGCTTTGTCCC
SSN6	7191	Ssn6 3’ het KO check	CTCAACATTGGTGTTTTTGG
SSN6	7192	Ssn6 5’ het KO check	GACAAAGAGAGAGCGAGAAG
TEC1	7193	Tec1 3’ het KO check	CTCAATAACCTCCCACCTCC
TEC1	7194	Tec1 5’ het KO check	TAGACAGGGACCTTGACTTC
WOR2	7195	Wor2 3’ het KO check	CCAGCCAAGAATTTTGAGTT
WOR2	7196	Wor2 5’ het KO check	CTATGATCTCTCGATTTCCG
ZCF35	7199	Zcf35 3’ het KO check	ggatgttgacgatcacatct
ZCF35	7200	Zcf35 5’ het KO check	TATTCGCTAAACAGAAGCGC
ZFU3	7201	Zfu3 3’ het KO check	GGAAGCTTTGTGTCGAGATG
ZFU3	7202	Zfu3 5’ het KO check	GGTGTCATCTTGATCCAGGA

## Sheet: Strains
Strain Number	Strain Description	Strain Genotype	MTL	Strain Source
RZY47	Wildtype leu- his- SC5314	leu2Δ/leu2Δ his1Δ/his1Δ URA3/ura3Δ::λimm434 IRO1/iro1Δ::λimm434	a/a	Johnson Lab
AHY120	Wildtype leu- SC5314	leu2Δ/leu2Δ his1Δ/his1Δ::C.d.HIS1 URA3/ura3Δ::λimm434 IRO1/iro1Δ::λimm434	a/a	Johnson Lab
AHY338	ahr1/AHR1 heterozygote	leu2Δ/leu2Δ his1Δ/his1Δ URA3/ura3Δ::λimm434 IRO1/iro1Δ::λimm434 AHR1/ahr1Δ::C.d.HIS1	a/a	Johnson Lab
AHY118	czf1/CZF1 heterozygote	leu2Δ/leu2Δ his1Δ/his1Δ URA3/ura3Δ::λimm434 IRO1/iro1Δ::λimm434 CZF1/czf1Δ::C.d.HIS1	a/a	Johnson Lab
AHY119	efg1/EFG1 heterozygote	leu2Δ/leu2Δ his1Δ/his1Δ URA3/ura3Δ::λimm434 IRO1/iro1Δ::λimm434 EFG1/efg1Δ::C.d.HIS1	a/a	Johnson Lab
CAY17215	efg1/efg1 KO	leu2Δ/LEU2 his1Δ/his1Δ URA3/ura3Δ::λimm434 IRO1/iro1Δ::λimm434 efg1::SatR/efg1Δ::C.d.HIS1	a/a	This study
AHY337	ssn6/SSN6 heterozygote	leu2Δ/leu2Δ his1Δ/his1Δ URA3/ura3Δ::λimm434 IRO1/iro1Δ::λimm434 SSN6/ssn6Δ::C.d.HIS1	a/a	Johnson Lab
AHY573	wor1/WOR1 heterozygote	leu2Δ/leu2Δ his1Δ/his1Δ URA3/ura3Δ::λimm434 IRO1/iro1Δ::λimm434 WOR1/wor1Δ::C.d.HIS1	a/a	Johnson Lab
AHY117	wor2/WOR2 heterozygote	leu2Δ/leu2Δ his1Δ/his1Δ URA3/ura3Δ::λimm434 IRO1/iro1Δ::λimm434 WOR2/wor2Δ::C.d.HIS1	a/a	Johnson Lab
AHY206	wor3/WOR3 heterozygote	leu2Δ/leu2Δ his1Δ/his1Δ URA3/ura3Δ::λimm434 IRO1/iro1Δ::λimm434 WOR3/wor3Δ::C.d.HIS1	a/a	Johnson Lab
MLY1135	wor4/WOR4 heterozygote	leu2Δ/leu2Δ his1Δ/his1Δ URA3/ura3Δ::λimm434 IRO1/iro1Δ::λimm434 WOR4/wor4Δ::C.d.HIS1	a/a	Johnson Lab
AHY850	wor3/wor3 KO	leu2Δ/leu2Δ his1Δ/his1Δ URA3/ura3Δ::λimm434 IRO1/iro1Δ::λimm434 wor3Δ::C.m.LEU2/wor3Δ::C.d.HIS1	a/a	Johnson Lab
AHY861	wor4/wor4 KO	leu2Δ/leu2Δ his1Δ/his1Δ URA3/ura3Δ::λimm434 IRO1/iro1Δ::λimm434 wor4Δ::C.m.LEU2/wor4Δ::C.d.HIS1	a/a	Johnson Lab
CAY13808	ahr1/AHR1 czf1/CZF1 double heterozygote	leu2Δ/leu2Δ his1Δ/his1Δ URA3/ura3Δ::λimm434 IRO1/iro1Δ::λimm434 AHR1/ahr1Δ::C.d.HIS1 CZF1/czf1Δ::C.m.LEU2	a/a	This study
CAY13811	ahr1/AHR1 efg1/EFG1 double heterozygote	leu2Δ/leu2Δ::C.m.LEU2 his1Δ/his1Δ URA3/ura3Δ::λimm434 IRO1/iro1Δ::λimm434 AHR1/ahr1Δ::C.d.HIS1 EFG1/efg1Δ::FRT	a/a	This study
CAY13813	ahr1/AHR1 ssn6/SSN6 double heterozygote	leu2Δ/leu2Δ his1Δ/his1Δ URA3/ura3Δ::λimm434 IRO1/iro1Δ::λimm434 AHR1/ahr1Δ::C.d.HIS1 SSN6/ssn6Δ::C.m.LEU2	a/a	This study
CAY13816	ahr1/AHR1 wor2/WOR2 double heterozygote	leu2Δ/leu2Δ his1Δ/his1Δ URA3/ura3Δ::λimm434 IRO1/iro1Δ::λimm434 AHR1/ahr1Δ::C.d.HIS1 WOR2/wor2Δ::C.m.LEU2	a/a	This study
CAY13819	ahr1/AHR1 wor3/WOR3 double heterozygote	leu2Δ/leu2Δ his1Δ/his1Δ URA3/ura3Δ::λimm434 IRO1/iro1Δ::λimm434 WOR3/wor3Δ::C.d.HIS1 AHR1/ahr1Δ::C.m.LEU2	a/a	This study
CAY13821	ahr1/AHR1 wor4/WOR4 double heterozygote	leu2Δ/leu2Δ his1Δ/his1Δ URA3/ura3Δ::λimm434 IRO1/iro1Δ::λimm434 AHR1/ahr1Δ::C.d.HIS1 WOR4/wor4Δ::C.m.LEU2	a/a	This study
CAY13824	czf1/CZF1 efg1/EFG1 double heterozygote	leu2Δ/leu2Δ::C.m.LEU2 his1Δ/his1Δ URA3/ura3Δ::λimm434 IRO1/iro1Δ::λimm434 CZF1/czf1Δ::C.d.HIS1 EFG1/efg1Δ::FRT	a/a	This study
CAY13827	czf1/CZF1 ssn6/SSN6 double heterozygote	leu2Δ/leu2Δ his1Δ/his1Δ URA3/ura3Δ::λimm434 IRO1/iro1Δ::λimm434 SSN6/ssn6Δ::C.d.HIS1 CZF1/czf1Δ::C.m.LEU2	a/a	This study
CAY13830	czf1/CZF1 wor2/WOR2 double heterozygote	leu2Δ/leu2Δ his1Δ/his1Δ URA3/ura3Δ::λimm434 IRO1/iro1Δ::λimm434 CZF1/czf1Δ::C.d.HIS1 CZF1/czf1Δ::C.m.LEU2	a/a	This study
CAY13833	czf1/CZF1 wor3/WOR3 double heterozygote	leu2Δ/leu2Δ his1Δ/his1Δ URA3/ura3Δ::λimm434 IRO1/iro1Δ::λimm434 WOR3/wor3Δ::C.d.HIS1 CZF1/czf1Δ::C.m.LEU2	a/a	This study
CAY13836	czf1/CZF1 wor4/WOR4 double heterozygote	leu2Δ/leu2Δ his1Δ/his1Δ URA3/ura3Δ::λimm434 IRO1/iro1Δ::λimm434 WOR4/wor4Δ::C.d.HIS1 CZF1/czf1Δ::C.m.LEU2	a/a	This study
CAY13839	efg1/EFG1 ssn6/SSN6 double heterozygote	leu2Δ/leu2Δ::C.m.LEU2 his1Δ/his1Δ URA3/ura3Δ::λimm434 IRO1/iro1Δ::λimm434 SSN6/ssn6Δ::C.d.HIS1 EFG1/efg1Δ::FRT	a/a	This study
CAY14198	efg1/EFG1 wor1/WOR1 double heterozygote	leu2Δ/leu2Δ his1Δ/his1Δ URA3/ura3Δ::λimm434 IRO1/iro1Δ::λimm434 WOR1/wor1Δ::C.d.HIS1 EFG1/efg1Δ::LEU2	a/a	This study
CAY17218	efg1/efg1 KO wor1/WOR1 heterozygote	leu2Δ/leu2Δ his1Δ/his1Δ URA3/ura3Δ::λimm434 IRO1/iro1Δ::λimm434 efg1::SatR/efg1::LEU2 WOR1/wor1Δ::C.d.HIS1	a/a	This study
CAY13841	efg1/EFG1 wor2/WOR2 double heterozygote	leu2Δ/leu2Δ::C.m.LEU2 his1Δ/his1Δ URA3/ura3Δ::λimm434 IRO1/iro1Δ::λimm434 WOR2/wor2Δ::C.d.HIS1 EFG1/efg1Δ::FRT	a/a	This study
CAY13844	efg1/EFG1 wor3/WOR3 double heterozygote	leu2Δ/leu2Δ::C.m.LEU2 his1Δ/his1Δ URA3/ura3Δ::λimm434 IRO1/iro1Δ::λimm434 WOR3/wor3Δ::C.d.HIS1 EFG1/efg1Δ::FRT	a/a	This study
CAY13846	efg1/EFG1 wor4/WOR4 double heterozygote	leu2Δ/leu2Δ::C.m.LEU2 his1Δ/his1Δ URA3/ura3Δ::λimm434 IRO1/iro1Δ::λimm434 WOR4/wor4Δ::C.d.HIS1 EFG1/efg1Δ::FRT	a/a	This study
CAY13848	ssn6/SSN6 wor2/WOR2 double heterozygote	leu2Δ/leu2Δ his1Δ/his1Δ URA3/ura3Δ::λimm434 IRO1/iro1Δ::λimm434 WOR2/wor2Δ::C.d.HIS1 SSN6/ssn6Δ::C.m.LEU2	a/a	This study
CAY13850	ssn6/SSN6 wor3/WOR3 double heterozygote	leu2Δ/leu2Δ his1Δ/his1Δ URA3/ura3Δ::λimm434 IRO1/iro1Δ::λimm434 WOR3/wor3Δ::C.d.HIS1 SSN6/ssn6Δ::C.m.LEU2	a/a	This study
CAY13853	ssn6/SSN6 wor4/WOR4 double heterozygote	leu2Δ/leu2Δ his1Δ/his1Δ URA3/ura3Δ::λimm434 IRO1/iro1Δ::λimm434 WOR4/wor4Δ::C.d.HIS1 SSN6/ssn6Δ::C.m.LEU2	a/a	This study
CAY13856	wor2/WOR2 wor3/WOR3 double heterozygote	leu2Δ/leu2Δ his1Δ/his1Δ URA3/ura3Δ::λimm434 IRO1/iro1Δ::λimm434 WOR3/wor3Δ::C.d.HIS1 WOR2/wor2Δ::C.m.LEU2	a/a	This study
CAY13859	wor2/WOR2 wor4/WOR4 double heterozygote	leu2Δ/leu2Δ his1Δ/his1Δ URA3/ura3Δ::λimm434 IRO1/iro1Δ::λimm434 WOR4/wor4Δ::C.d.HIS1 WOR2/wor2Δ::C.m.LEU2	a/a	This study
CAY13862	wor3/WOR3 wor4/WOR4 double heterozygote	leu2Δ/leu2Δ his1Δ/his1Δ URA3/ura3Δ::λimm434 IRO1/iro1Δ::λimm434 WOR3/wor3Δ::C.d.HIS1 WOR4/wor4Δ::C.m.LEU2	a/a	This study
CAY15051	wor1/WOR1A heterozygote	leu2Δ/leu2Δ his1Δ/his1Δ URA3/ura3Δ::λimm434 IRO1/iro1Δ::λimm434 WOR1A/wor1BΔ::FRT	a/a	This study
CAY15054	wor1/WOR1B heterozygote	leu2Δ/leu2Δ his1Δ/his1Δ URA3/ura3Δ::λimm434 IRO1/iro1Δ::λimm434 WOR1B/wor1AΔ::FRT	a/a	This study
CAY16732	ash1/ASH1 heterozygote	leu2Δ/leu2Δ his1Δ/his1Δ::C.d.HIS1 URA3/ura3Δ::λimm434 IRO1/iro1Δ::λimm434 ASH1/ash1Δ::LEU2	a/a	This study
CAY16734	ndt80/NDT80 heterozygote	leu2Δ/leu2Δ his1Δ/his1Δ::C.d.HIS1 URA3/ura3Δ::λimm434 IRO1/iro1Δ::λimm434 NDT80/ndt80Δ::LEU2	a/a	This study
CAY16737	rlm1/RLM1 heterozygote	leu2Δ/leu2Δ his1Δ/his1Δ::C.d.HIS1 URA3/ura3Δ::λimm434 IRO1/iro1Δ::λimm434 RLM1/rlm1Δ::LEU2	a/a	This study
CAY16739	rpn4/RPN4 heterozygote	leu2Δ/leu2Δ his1Δ/his1Δ::C.d.HIS1 URA3/ura3Δ::λimm434 IRO1/iro1Δ::λimm434 RPN4/rpn4Δ::LEU2	a/a	This study
CAY16744	tup1/TUP1 heterozygote	leu2Δ/leu2Δ his1Δ/his1Δ::C.d.HIS1 URA3/ura3Δ::λimm434 IRO1/iro1Δ::λimm434 TUP1/tup1Δ::FRT	a/a	This study
AHY135	Wildtype SC5314	leu2Δ/leu2Δ::C.m.LEU2 his1Δ/his1Δ::C.d.HIS1 URA3/ura3Δ::λimm434 IRO1/iro1Δ::λimm434	a/a	Johnson Lab
CAY12246	CaCmWOR1	leu2Δ/leu2Δ::C.m.LEU2 his1Δ/his1Δ::C.d.HIS1 URA3/ura3Δ::λimm434 IRO1/iro1Δ::λimm434 wor1Δ::CaCmWOR1/wor1Δ::CaCmWOR1	a/a	This study
CAY12264	WOR1(KR-to-G)	leu2Δ/leu2Δ::C.m.LEU2 his1Δ/his1Δ::C.d.HIS1 URA3/ura3Δ::λimm434 IRO1/iro1Δ::λimm434 wor1Δ::CaCmWOR1(KR-to-G)/wor1Δ::CaCmWOR1(KR-to-G)	a/a	This study
CAY14328	WOR1(KR-to-G) wor1/WOR1 heterozygote	leu2Δ/leu2Δ::C.m.LEU2 his1Δ/his1Δ::C.d.HIS1 URA3/ura3Δ::λimm434 IRO1/iro1Δ::λimm434 wor1Δ::CaCmWOR1(KR-to-G)/wor1Δ::FRT	a/a	This study
CAY15131	WOR1(KR-to-G) leu2 KO	leu2Δ/leu2Δ his1Δ/his1Δ::C.d.HIS1 URA3/ura3Δ::λimm434 IRO1/iro1Δ::λimm434 wor1Δ::CaCmWOR1(KR-to-G)/wor1Δ::CaCmWOR1(KR-to-G)	a/a	This study
CAY15133	WOR1(KR-to-G) wor1/WOR1 heterozygote leu2 KO	leu2Δ/leu2Δ his1Δ/his1Δ::C.d.HIS1 URA3/ura3Δ::λimm434 IRO1/iro1Δ::λimm434 wor1Δ::CaCmWOR1(KR-to-G)/wor1Δ::FRT	a/a	This study
CAY15134	WOR1(KR-to-G) ahr1/AHR1 heterozygote	leu2Δ/leu2Δ his1Δ/his1Δ::C.d.HIS1 URA3/ura3Δ::λimm434 IRO1/iro1Δ::λimm434 wor1Δ::CaCmWOR1(KR-to-G)/wor1Δ::CaCmWOR1(KR-to-G) AHR1/ahr1Δ::C.m.LEU2	a/a	This study
CAY15137	WOR1(KR-to-G) ahr1/AHR1 wor1/WOR1 double heterozygote	leu2Δ/leu2Δ his1Δ/his1Δ::C.d.HIS1 URA3/ura3Δ::λimm434 IRO1/iro1Δ::λimm434 wor1Δ::CaCmWOR1(KR-to-G)/wor1Δ::FRT AHR1/ahr1Δ::C.m.LEU2	a/a	This study
CAY15139	WOR1(KR-to-G) asg1/ASG1 heterozygote	leu2Δ/leu2Δ his1Δ/his1Δ::C.d.HIS1 URA3/ura3Δ::λimm434 IRO1/iro1Δ::λimm434 wor1Δ::CaCmWOR1(KR-to-G)/wor1Δ::CaCmWOR1(KR-to-G) ASG1/asg1Δ::C.m.LEU2	a/a	This study
CAY15141	WOR1(KR-to-G) asg1/ASG1 wor1/WOR1 double heterozygote	leu2Δ/leu2Δ his1Δ/his1Δ::C.d.HIS1 URA3/ura3Δ::λimm434 IRO1/iro1Δ::λimm434 wor1Δ::CaCmWOR1(KR-to-G)/wor1Δ::FRT ASG1/asg1Δ::C.m.LEU2	a/a	This study
CAY15144	WOR1(KR-to-G) ash1/ASH1 heterozygote	leu2Δ/leu2Δ his1Δ/his1Δ::C.d.HIS1 URA3/ura3Δ::λimm434 IRO1/iro1Δ::λimm434 wor1Δ::CaCmWOR1(KR-to-G)/wor1Δ::CaCmWOR1(KR-to-G) ASH1/ash1Δ::C.m.LEU2	a/a	This study
CAY15147	WOR1(KR-to-G) ash1/ASH1 wor1/WOR1 double heterozygote	leu2Δ/leu2Δ his1Δ/his1Δ::C.d.HIS1 URA3/ura3Δ::λimm434 IRO1/iro1Δ::λimm434 wor1Δ::CaCmWOR1(KR-to-G)/wor1Δ::FRT ASH1/ash1Δ::C.m.LEU2	a/a	This study
CAY15150	WOR1(KR-to-G) bcr1/BCR1 heterozygote	leu2Δ/leu2Δ his1Δ/his1Δ::C.d.HIS1 URA3/ura3Δ::λimm434 IRO1/iro1Δ::λimm434 wor1Δ::CaCmWOR1(KR-to-G)/wor1Δ::CaCmWOR1(KR-to-G) BCR1/bcr1Δ::C.m.LEU2	a/a	This study
CAY15152	WOR1(KR-to-G) bcr1/BCR1 wor1/WOR1 double heterozygote	leu2Δ/leu2Δ his1Δ/his1Δ::C.d.HIS1 URA3/ura3Δ::λimm434 IRO1/iro1Δ::λimm434 wor1Δ::CaCmWOR1(KR-to-G)/wor1Δ::FRT BCR1/bcr1Δ::C.m.LEU2	a/a	This study
CAY15154	WOR1(KR-to-G) cup9/CUP9 heterozygote	leu2Δ/leu2Δ his1Δ/his1Δ::C.d.HIS1 URA3/ura3Δ::λimm434 IRO1/iro1Δ::λimm434 wor1Δ::CaCmWOR1(KR-to-G)/wor1Δ::CaCmWOR1(KR-to-G) CUP9/cup9Δ::C.m.LEU2	a/a	This study
CAY15157	WOR1(KR-to-G) cup9/CUP9 wor1/WOR1 double heterozygote	leu2Δ/leu2Δ his1Δ/his1Δ::C.d.HIS1 URA3/ura3Δ::λimm434 IRO1/iro1Δ::λimm434 wor1Δ::CaCmWOR1(KR-to-G)/wor1Δ::FRT CUP9/cup9Δ::C.m.LEU2	a/a	This study
CAY15160	WOR1(KR-to-G) czf1/CZF1 heterozygote	leu2Δ/leu2Δ his1Δ/his1Δ::C.d.HIS1 URA3/ura3Δ::λimm434 IRO1/iro1Δ::λimm434 wor1Δ::CaCmWOR1(KR-to-G)/wor1Δ::CaCmWOR1(KR-to-G) CZF1/czf1Δ::C.m.LEU2	a/a	This study
CAY15163	WOR1(KR-to-G) czf1/CZF1 wor1/WOR1 double heterozygote	leu2Δ/leu2Δ his1Δ/his1Δ::C.d.HIS1 URA3/ura3Δ::λimm434 IRO1/iro1Δ::λimm434 wor1Δ::CaCmWOR1(KR-to-G)/wor1Δ::FRT CZF1/czf1Δ::C.m.LEU2	a/a	This study
CAY15166	WOR1(KR-to-G) efg1/EFG1 heterozygote	leu2Δ/leu2Δ his1Δ/his1Δ::C.d.HIS1 URA3/ura3Δ::λimm434 IRO1/iro1Δ::λimm434 wor1Δ::CaCmWOR1(KR-to-G)/wor1Δ::CaCmWOR1(KR-to-G) EFG1/efg1Δ::C.m.LEU2	a/a	This study
CAY15169	WOR1(KR-to-G) efg1/EFG1 wor1/WOR1 double heterozygote	leu2Δ/leu2Δ his1Δ/his1Δ::C.d.HIS1 URA3/ura3Δ::λimm434 IRO1/iro1Δ::λimm434 wor1Δ::CaCmWOR1(KR-to-G)/wor1Δ::FRT EFG1/efg1Δ::C.m.LEU2	a/a	This study
CAY15172	WOR1(KR-to-G) fgr15/FGR15 heterozygote	leu2Δ/leu2Δ his1Δ/his1Δ::C.d.HIS1 URA3/ura3Δ::λimm434 IRO1/iro1Δ::λimm434 wor1Δ::CaCmWOR1(KR-to-G)/wor1Δ::CaCmWOR1(KR-to-G) FGR15/fgr15Δ::C.m.LEU2	a/a	This study
CAY15174	WOR1(KR-to-G) fgr15/FGR15 wor1/WOR1 double heterozygote	leu2Δ/leu2Δ his1Δ/his1Δ::C.d.HIS1 URA3/ura3Δ::λimm434 IRO1/iro1Δ::λimm434 wor1Δ::CaCmWOR1(KR-to-G)/wor1Δ::FRT FGR15/fgr15Δ::C.m.LEU2	a/a	This study
CAY15177	WOR1(KR-to-G) flo8/FLO8 heterozygote	leu2Δ/leu2Δ::C.m.LEU2 his1Δ/his1Δ::C.d.HIS1 URA3/ura3Δ::λimm434 IRO1/iro1Δ::λimm434 wor1Δ::CaCmWOR1(KR-to-G)/wor1Δ::CaCmWOR1(KR-to-G) FLO8/flo8Δ::FRT	a/a	This study
CAY15180	WOR1(KR-to-G) flo8/FLO8 wor1/WOR1 double heterozygote	leu2Δ/leu2Δ::C.m.LEU2 his1Δ/his1Δ::C.d.HIS1 URA3/ura3Δ::λimm434 IRO1/iro1Δ::λimm434 wor1Δ::CaCmWOR1(KR-to-G)/wor1Δ::FRT FLO8/flo8Δ::FRT	a/a	This study
CAY15183	WOR1(KR-to-G) gal4/GAL4 heterozygote	leu2Δ/leu2Δ his1Δ/his1Δ::C.d.HIS1 URA3/ura3Δ::λimm434 IRO1/iro1Δ::λimm434 wor1Δ::CaCmWOR1(KR-to-G)/wor1Δ::CaCmWOR1(KR-to-G) GAL4/gal4Δ::C.m.LEU2	a/a	This study
CAY15186	WOR1(KR-to-G) gal4/GAL4 wor1/WOR1 double heterozygote	leu2Δ/leu2Δ his1Δ/his1Δ::C.d.HIS1 URA3/ura3Δ::λimm434 IRO1/iro1Δ::λimm434 wor1Δ::CaCmWOR1(KR-to-G)/wor1Δ::FRT GAL4/gal4Δ::C.m.LEU2	a/a	This study
CAY15189	WOR1(KR-to-G) gzf3/GZF3 heterozygote	leu2Δ/leu2Δ his1Δ/his1Δ::C.d.HIS1 URA3/ura3Δ::λimm434 IRO1/iro1Δ::λimm434 wor1Δ::CaCmWOR1(KR-to-G)/wor1Δ::CaCmWOR1(KR-to-G) GZF3/gzf3Δ::C.m.LEU2	a/a	This study
CAY15192	WOR1(KR-to-G) gzf3/GZF3 wor1/WOR1 double heterozygote	leu2Δ/leu2Δ his1Δ/his1Δ::C.d.HIS1 URA3/ura3Δ::λimm434 IRO1/iro1Δ::λimm434 wor1Δ::CaCmWOR1(KR-to-G)/wor1Δ::FRT GZF3/gzf3Δ::C.m.LEU2	a/a	This study
CAY15194	WOR1(KR-to-G) hap2/HAP2 heterozygote	leu2Δ/leu2Δ his1Δ/his1Δ::C.d.HIS1 URA3/ura3Δ::λimm434 IRO1/iro1Δ::λimm434 wor1Δ::CaCmWOR1(KR-to-G)/wor1Δ::CaCmWOR1(KR-to-G) HAP2/hap2Δ::C.m.LEU2	a/a	This study
CAY15197	WOR1(KR-to-G) hap2/HAP2 wor1/WOR1 double heterozygote	leu2Δ/leu2Δ his1Δ/his1Δ::C.d.HIS1 URA3/ura3Δ::λimm434 IRO1/iro1Δ::λimm434 wor1Δ::CaCmWOR1(KR-to-G)/wor1Δ::FRT HAP2/hap2Δ::C.m.LEU2	a/a	This study
CAY15200	WOR1(KR-to-G) hap31/HAP31 heterozygote	leu2Δ/leu2Δ his1Δ/his1Δ::C.d.HIS1 URA3/ura3Δ::λimm434 IRO1/iro1Δ::λimm434 wor1Δ::CaCmWOR1(KR-to-G)/wor1Δ::CaCmWOR1(KR-to-G) HAP31/hap31Δ::C.m.LEU2	a/a	This study
CAY15203	WOR1(KR-to-G) hap31/HAP31 wor1/WOR1 double heterozygote	leu2Δ/leu2Δ his1Δ/his1Δ::C.d.HIS1 URA3/ura3Δ::λimm434 IRO1/iro1Δ::λimm434 wor1Δ::CaCmWOR1(KR-to-G)/wor1Δ::FRT HAP31/hap31Δ::C.m.LEU2	a/a	This study
CAY15206	WOR1(KR-to-G) lys142/LYS142 heterozygote	leu2Δ/leu2Δ his1Δ/his1Δ::C.d.HIS1 URA3/ura3Δ::λimm434 IRO1/iro1Δ::λimm434 wor1Δ::CaCmWOR1(KR-to-G)/wor1Δ::CaCmWOR1(KR-to-G) LYS142/lys142Δ::C.m.LEU2	a/a	This study
CAY15209	WOR1(KR-to-G) lys142/LYS142 wor1/WOR1 double heterozygote	leu2Δ/leu2Δ his1Δ/his1Δ::C.d.HIS1 URA3/ura3Δ::λimm434 IRO1/iro1Δ::λimm434 wor1Δ::CaCmWOR1(KR-to-G)/wor1Δ::FRT LYS142/lys142Δ::C.m.LEU2	a/a	This study
CAY15212	WOR1(KR-to-G) mig1/MIG1 heterozygote	leu2Δ/leu2Δ his1Δ/his1Δ::C.d.HIS1 URA3/ura3Δ::λimm434 IRO1/iro1Δ::λimm434 wor1Δ::CaCmWOR1(KR-to-G)/wor1Δ::CaCmWOR1(KR-to-G) MIG1/mig1Δ::C.m.LEU2	a/a	This study
CAY15215	WOR1(KR-to-G) mig1/MIG1 wor1/WOR1 double heterozygote	leu2Δ/leu2Δ his1Δ/his1Δ::C.d.HIS1 URA3/ura3Δ::λimm434 IRO1/iro1Δ::λimm434 wor1Δ::CaCmWOR1(KR-to-G)/wor1Δ::FRT MIG1/mig1Δ::C.m.LEU2	a/a	This study
CAY15218	WOR1(KR-to-G) ndt80/NDT80 heterozygote	leu2Δ/leu2Δ his1Δ/his1Δ::C.d.HIS1 URA3/ura3Δ::λimm434 IRO1/iro1Δ::λimm434 wor1Δ::CaCmWOR1(KR-to-G)/wor1Δ::CaCmWOR1(KR-to-G) NDT80/ndt80Δ::C.m.LEU2	a/a	This study
CAY15220	WOR1(KR-to-G) ndt80/NDT80 wor1/WOR1 double heterozygote	leu2Δ/leu2Δ his1Δ/his1Δ::C.d.HIS1 URA3/ura3Δ::λimm434 IRO1/iro1Δ::λimm434 wor1Δ::CaCmWOR1(KR-to-G)/wor1Δ::FRT NDT80/ndt80Δ::C.m.LEU2	a/a	This study
CAY15222	WOR1(KR-to-G) ofi1/OFI1 heterozygote	leu2Δ/leu2Δ::C.m.LEU2 his1Δ/his1Δ::C.d.HIS1 URA3/ura3Δ::λimm434 IRO1/iro1Δ::λimm434 wor1Δ::CaCmWOR1(KR-to-G)/wor1Δ::CaCmWOR1(KR-to-G) OFI1/ofi1Δ::FRT	a/a	This study
CAY15225	WOR1(KR-to-G) ofi1/OFI1 wor1/WOR1 double heterozygote	leu2Δ/leu2Δ::C.m.LEU2 his1Δ/his1Δ::C.d.HIS1 URA3/ura3Δ::λimm434 IRO1/iro1Δ::λimm434 wor1Δ::CaCmWOR1(KR-to-G)/wor1Δ::FRT OFI1/ofi1Δ::FRT	a/a	This study
CAY15228	WOR1(KR-to-G) rbf1/RBF1 heterozygote	leu2Δ/leu2Δ his1Δ/his1Δ::C.d.HIS1 URA3/ura3Δ::λimm434 IRO1/iro1Δ::λimm434 wor1Δ::CaCmWOR1(KR-to-G)/wor1Δ::CaCmWOR1(KR-to-G) RBF1/rbf1Δ::C.m.LEU2	a/a	This study
CAY15230	WOR1(KR-to-G) rbf1/RBF1 wor1/WOR1 double heterozygote	leu2Δ/leu2Δ his1Δ/his1Δ::C.d.HIS1 URA3/ura3Δ::λimm434 IRO1/iro1Δ::λimm434 wor1Δ::CaCmWOR1(KR-to-G)/wor1Δ::FRT RBF1/rbf1Δ::C.m.LEU2	a/a	This study
CAY15233	WOR1(KR-to-G) rlm1/RLM1 heterozygote	leu2Δ/leu2Δ his1Δ/his1Δ::C.d.HIS1 URA3/ura3Δ::λimm434 IRO1/iro1Δ::λimm434 wor1Δ::CaCmWOR1(KR-to-G)/wor1Δ::CaCmWOR1(KR-to-G) RLM1/rlm1Δ::C.m.LEU2	a/a	This study
CAY15236	WOR1(KR-to-G) rlm1/RLM1 wor1/WOR1 double heterozygote	leu2Δ/leu2Δ his1Δ/his1Δ::C.d.HIS1 URA3/ura3Δ::λimm434 IRO1/iro1Δ::λimm434 wor1Δ::CaCmWOR1(KR-to-G)/wor1Δ::FRT RLM1/rlm1Δ::C.m.LEU2	a/a	This study
CAY15238	WOR1(KR-to-G) rpn4/RPN4 heterozygote	leu2Δ/leu2Δ his1Δ/his1Δ::C.d.HIS1 URA3/ura3Δ::λimm434 IRO1/iro1Δ::λimm434 wor1Δ::CaCmWOR1(KR-to-G)/wor1Δ::CaCmWOR1(KR-to-G) RPN4/rpn4Δ::C.m.LEU2	a/a	This study
CAY15241	WOR1(KR-to-G) rpn4/RPN4 wor1/WOR1 double heterozygote	leu2Δ/leu2Δ his1Δ/his1Δ::C.d.HIS1 URA3/ura3Δ::λimm434 IRO1/iro1Δ::λimm434 wor1Δ::CaCmWOR1(KR-to-G)/wor1Δ::FRT RPN4/rpn4Δ::C.m.LEU2	a/a	This study
CAY15244	WOR1(KR-to-G) sfu1/SFU1 heterozygote	leu2Δ/leu2Δ his1Δ/his1Δ::C.d.HIS1 URA3/ura3Δ::λimm434 IRO1/iro1Δ::λimm434 wor1Δ::CaCmWOR1(KR-to-G)/wor1Δ::CaCmWOR1(KR-to-G) SFU1/sfu1Δ::C.m.LEU2	a/a	This study
CAY15247	WOR1(KR-to-G) sfu1/SFU1 wor1/WOR1 double heterozygote	leu2Δ/leu2Δ his1Δ/his1Δ::C.d.HIS1 URA3/ura3Δ::λimm434 IRO1/iro1Δ::λimm434 wor1Δ::CaCmWOR1(KR-to-G)/wor1Δ::FRT SFU1/sfu1Δ::C.m.LEU2	a/a	This study
CAY15249	WOR1(KR-to-G) ssn6/SSN6 heterozygote	leu2Δ/leu2Δ his1Δ/his1Δ::C.d.HIS1 URA3/ura3Δ::λimm434 IRO1/iro1Δ::λimm434 wor1Δ::CaCmWOR1(KR-to-G)/wor1Δ::CaCmWOR1(KR-to-G) SSN6/ssn6Δ::C.m.LEU2	a/a	This study
CAY15252	WOR1(KR-to-G) ssn6/SSN6 wor1/WOR1 double heterozygote	leu2Δ/leu2Δ his1Δ/his1Δ::C.d.HIS1 URA3/ura3Δ::λimm434 IRO1/iro1Δ::λimm434 wor1Δ::CaCmWOR1(KR-to-G)/wor1Δ::FRT SSN6/ssn6Δ::C.m.LEU2	a/a	This study
CAY15255	WOR1(KR-to-G) tec1/TEC1 heterozygote	leu2Δ/leu2Δ his1Δ/his1Δ::C.d.HIS1 URA3/ura3Δ::λimm434 IRO1/iro1Δ::λimm434 wor1Δ::CaCmWOR1(KR-to-G)/wor1Δ::CaCmWOR1(KR-to-G) TEC1/tec1Δ::C.m.LEU2	a/a	This study
CAY15258	WOR1(KR-to-G) tec1/TEC1 wor1/WOR1 double heterozygote	leu2Δ/leu2Δ his1Δ/his1Δ::C.d.HIS1 URA3/ura3Δ::λimm434 IRO1/iro1Δ::λimm434 wor1Δ::CaCmWOR1(KR-to-G)/wor1Δ::FRT TEC1/tec1Δ::C.m.LEU2	a/a	This study
CAY16750	WOR1(KR-to-G) tup1/TUP1 heterozygote	leu2Δ/leu2Δ::C.m.LEU2 his1Δ/his1Δ::C.d.HIS1 URA3/ura3Δ::λimm434 IRO1/iro1Δ::λimm434 wor1Δ::CaCmWOR1(KR-to-G)/wor1Δ::CaCmWOR1(KR-to-G) TUP1/tup1Δ::FRT	a/a	This study
CAY16755	WOR1(KR-to-G) tup1/TUP1 wor1/WOR1 double heterozygote	leu2Δ/leu2Δ::C.m.LEU2 his1Δ/his1Δ::C.d.HIS1 URA3/ura3Δ::λimm434 IRO1/iro1Δ::λimm434 wor1Δ::CaCmWOR1(KR-to-G)/wor1Δ::FRT TUP1/tup1Δ::FRT	a/a	This study
CAY15261	WOR1(KR-to-G) wor2/WOR2 heterozygote	leu2Δ/leu2Δ his1Δ/his1Δ::C.d.HIS1 URA3/ura3Δ::λimm434 IRO1/iro1Δ::λimm434 wor1Δ::CaCmWOR1(KR-to-G)/wor1Δ::CaCmWOR1(KR-to-G) WOR2/wor2Δ::C.m.LEU2	a/a	This study
CAY15264	WOR1(KR-to-G) wor2/WOR2 wor1/WOR1 double heterozygote	leu2Δ/leu2Δ his1Δ/his1Δ::C.d.HIS1 URA3/ura3Δ::λimm434 IRO1/iro1Δ::λimm434 wor1Δ::CaCmWOR1(KR-to-G)/wor1Δ::FRT WOR2/wor2Δ::C.m.LEU2	a/a	This study
CAY15267	WOR1(KR-to-G) wor3/WOR3 heterozygote	leu2Δ/leu2Δ his1Δ/his1Δ::C.d.HIS1 URA3/ura3Δ::λimm434 IRO1/iro1Δ::λimm434 wor1Δ::CaCmWOR1(KR-to-G)/wor1Δ::CaCmWOR1(KR-to-G) WOR3/wor3Δ::C.m.LEU2	a/a	This study
CAY15270	WOR1(KR-to-G) wor3/WOR3 wor1/WOR1 double heterozygote	leu2Δ/leu2Δ his1Δ/his1Δ::C.d.HIS1 URA3/ura3Δ::λimm434 IRO1/iro1Δ::λimm434 wor1Δ::CaCmWOR1(KR-to-G)/wor1Δ::FRT WOR3/wor3Δ::C.m.LEU2	a/a	This study
CAY15273	WOR1(KR-to-G) wor4/WOR4 heterozygote	leu2Δ/leu2Δ his1Δ/his1Δ::C.d.HIS1 URA3/ura3Δ::λimm434 IRO1/iro1Δ::λimm434 wor1Δ::CaCmWOR1(KR-to-G)/wor1Δ::CaCmWOR1(KR-to-G) WOR4/wor4Δ::C.m.LEU2	a/a	This study
CAY15276	WOR1(KR-to-G) wor4/WOR4 wor1/WOR1 double heterozygote	leu2Δ/leu2Δ his1Δ/his1Δ::C.d.HIS1 URA3/ura3Δ::λimm434 IRO1/iro1Δ::λimm434 wor1Δ::CaCmWOR1(KR-to-G)/wor1Δ::FRT WOR4/wor4Δ::C.m.LEU2	a/a	This study
CAY15279	WOR1(KR-to-G) zcf35/ZCF35 heterozygote	leu2Δ/leu2Δ his1Δ/his1Δ::C.d.HIS1 URA3/ura3Δ::λimm434 IRO1/iro1Δ::λimm434 wor1Δ::CaCmWOR1(KR-to-G)/wor1Δ::CaCmWOR1(KR-to-G) ZCF35/zcf35Δ::C.m.LEU2	a/a	This study
CAY15282	WOR1(KR-to-G) zcf35/ZCF35 wor1/WOR1 double heterozygote	leu2Δ/leu2Δ his1Δ/his1Δ::C.d.HIS1 URA3/ura3Δ::λimm434 IRO1/iro1Δ::λimm434 wor1Δ::CaCmWOR1(KR-to-G)/wor1Δ::FRT ZCF35/zcf35Δ::C.m.LEU2	a/a	This study
CAY15285	WOR1(KR-to-G) zfu3/ZFU3 heterozygote	leu2Δ/leu2Δ his1Δ/his1Δ::C.d.HIS1 URA3/ura3Δ::λimm434 IRO1/iro1Δ::λimm434 wor1Δ::CaCmWOR1(KR-to-G)/wor1Δ::CaCmWOR1(KR-to-G) ZFU3/zfu3Δ::C.m.LEU2	a/a	This study
CAY15288	WOR1(KR-to-G) zfu3/ZFU3 wor1/WOR1 double heterozygote	leu2Δ/leu2Δ his1Δ/his1Δ::C.d.HIS1 URA3/ura3Δ::λimm434 IRO1/iro1Δ::λimm434 wor1Δ::CaCmWOR1(KR-to-G)/wor1Δ::FRT ZFU3/zfu3Δ::C.m.LEU2	a/a	This study
CAY2019	wor1/wor1 KO	leu2Δ/leu2Δ his1Δ/his1Δ URA3/ura3Δ::λimm434 IRO1/iro1Δ::λimm434 wor1Δ::FRT/wor1Δ::FRT	a/a	Bennett lab
CAY14499	WOR1 AB	leu2Δ/leu2Δ his1Δ/his1Δ URA3/ura3Δ::λimm434 IRO1/iro1Δ::λimm434 wor1Δ::FRT/wor1Δ::WOR1	a/a	This study
CAY14502	WOR1PrLD-WOR1 AB	leu2Δ/leu2Δ his1Δ/his1Δ URA3/ura3Δ::λimm434 IRO1/iro1Δ::λimm434 wor1Δ::FRT/wor1Δ::WOR1PrLD-WOR1	a/a	This study
CAY14507	WOR1-WOR1PrLD AB	leu2Δ/leu2Δ his1Δ/his1Δ URA3/ura3Δ::λimm434 IRO1/iro1Δ::λimm434 wor1Δ::FRT/wor1Δ::WOR1-WOR1PrLD	a/a	This study
CAY14505	WOR1PrLD-WOR1-WOR1PrLD AB	leu2Δ/leu2Δ his1Δ/his1Δ URA3/ura3Δ::λimm434 IRO1/iro1Δ::λimm434 wor1Δ::FRT/wor1Δ::WOR1PrLD-WOR1-WOR1PrLD	a/a	This study
CAY16428	WOR1-mNeonGreen	leu2Δ/leu2Δ his1Δ/his1Δ URA3/ura3Δ::λimm434 IRO1/iro1Δ::λimm434 wor1Δ::FRT/wor1Δ::WOR1-mNeonGreen	a/a	This study
CAY16430	WOR1PrLD-WOR1-mNeonGreen	leu2Δ/leu2Δ his1Δ/his1Δ URA3/ura3Δ::λimm434 IRO1/iro1Δ::λimm434 wor1Δ::FRT/wor1Δ::WOR1PrLD-WOR1-mNeonGreen	a/a	This study
CAY16432	WOR1-WOR1PrLD-mNeonGreen	leu2Δ/leu2Δ his1Δ/his1Δ URA3/ura3Δ::λimm434 IRO1/iro1Δ::λimm434 wor1Δ::FRT/wor1Δ::WOR1PrLD-WOR1-WOR1PrLD-mNeonGreen	a/a	This study
CAY16434	WOR1PrLD-WOR1-WOR1PrLD-mNeonGreen	leu2Δ/leu2Δ his1Δ/his1Δ URA3/ura3Δ::λimm434 IRO1/iro1Δ::λimm434 wor1Δ::FRT/wor1Δ::WOR1-WOR1PrLD-mNeonGreen	a/a	This study
CAY15361	AHR1/AHR1-dGFP	leu2Δ/leu2Δ his1Δ/his1Δ URA3/ura3Δ::λimm434 IRO1/iro1Δ::λimm434 AHR1/AHR1-dGFP	a/a	This study
CAY15336	AHR1/AHR1-mGFP	leu2Δ/leu2Δ his1Δ/his1Δ URA3/ura3Δ::λimm434 IRO1/iro1Δ::λimm434 AHR1/AHR1-mGFP	a/a	This study
CAY15338	CZF1/CZF1-dGFP	leu2Δ/leu2Δ his1Δ/his1Δ URA3/ura3Δ::λimm434 IRO1/iro1Δ::λimm434 CZF1/CZF1-dGFP	a/a	This study
CAY15340	CZF1/CZF1-mGFP	leu2Δ/leu2Δ his1Δ/his1Δ URA3/ura3Δ::λimm434 IRO1/iro1Δ::λimm434 CZF1/CZF1-mGFP	a/a	This study
CAY15464	EFG1/EFG1-dGFP	leu2Δ/leu2Δ his1Δ/his1Δ URA3/ura3Δ::λimm434 IRO1/iro1Δ::λimm434 EFG1/EFG1-dGFP	a/a	This study
CAY15446	EFG1/EFG1-mGFP	leu2Δ/leu2Δ his1Δ/his1Δ URA3/ura3Δ::λimm434 IRO1/iro1Δ::λimm434 EFG1/EFG1-mGFP	a/a	This study
CAY15447	SSN6/SSN6-dGFP	leu2Δ/leu2Δ his1Δ/his1Δ URA3/ura3Δ::λimm434 IRO1/iro1Δ::λimm434 SSN6/SSN6-dGFP	a/a	This study
CAY15449	SSN6/SSN6-mGFP	leu2Δ/leu2Δ his1Δ/his1Δ URA3/ura3Δ::λimm434 IRO1/iro1Δ::λimm434 SSN6/SSN6-mGFP	a/a	This study
CAY15334	WOR1/WOR1-dGFP	leu2Δ/leu2Δ his1Δ/his1Δ URA3/ura3Δ::λimm434 IRO1/iro1Δ::λimm434 WOR1/WOR1-dGFP	a/a	This study
CAY15359	WOR1/WOR1-mGFP	leu2Δ/leu2Δ his1Δ/his1Δ URA3/ura3Δ::λimm434 IRO1/iro1Δ::λimm434 WOR1/WOR1-mGFP	a/a	This study
CAY15451	WOR2/WOR2-dGFP	leu2Δ/leu2Δ his1Δ/his1Δ URA3/ura3Δ::λimm434 IRO1/iro1Δ::λimm434 WOR2/WOR2-dGFP	a/a	This study
CAY15453	WOR2/WOR2-mGFP	leu2Δ/leu2Δ his1Δ/his1Δ URA3/ura3Δ::λimm434 IRO1/iro1Δ::λimm434 WOR2/WOR2-mGFP	a/a	This study
CAY15455	WOR3/WOR3-dGFP	leu2Δ/leu2Δ his1Δ/his1Δ URA3/ura3Δ::λimm434 IRO1/iro1Δ::λimm434 WOR3/WOR3-dGFP	a/a	This study
CAY15457	WOR3/WOR3-mGFP	leu2Δ/leu2Δ his1Δ/his1Δ URA3/ura3Δ::λimm434 IRO1/iro1Δ::λimm434 WOR3/WOR3-mGFP	a/a	This study
CAY15459	WOR4/WOR4-dGFP	leu2Δ/leu2Δ his1Δ/his1Δ URA3/ura3Δ::λimm434 IRO1/iro1Δ::λimm434 WOR4/WOR4-dGFP	a/a	This study
CAY15461	WOR4/WOR4-mGFP	leu2Δ/leu2Δ his1Δ/his1Δ URA3/ura3Δ::λimm434 IRO1/iro1Δ::λimm434 WOR4/WOR4-mGFP	a/a	This study
CAY15468	AHR1-dGFP/AHR1-dGFP	leu2Δ/leu2Δ his1Δ/his1Δ URA3/ura3Δ::λimm434 IRO1/iro1Δ::λimm434 AHR1-dGFP/AHR1-dGFP	a/a	This study
CAY15471	AHR1-mGFP/AHR1-mGFP	leu2Δ/leu2Δ his1Δ/his1Δ URA3/ura3Δ::λimm434 IRO1/iro1Δ::λimm434 AHR1-mGFP/AHR1-mGFP	a/a	This study
CAY15642	CZF1-dGFP/CZF1-dGFP	leu2Δ/leu2Δ his1Δ/his1Δ URA3/ura3Δ::λimm434 IRO1/iro1Δ::λimm434 CZF1-dGFP/CZF1-dGFP	a/a	This study
CAY15629	CZF1-mGFP/CZF1-mGFP	leu2Δ/leu2Δ his1Δ/his1Δ URA3/ura3Δ::λimm434 IRO1/iro1Δ::λimm434 CZF1-mGFP/CZF1-dGFP	a/a	This study
CAY15558	EFG1-dGFP/EFG1-dGFP	leu2Δ/leu2Δ his1Δ/his1Δ URA3/ura3Δ::λimm434 IRO1/iro1Δ::λimm434 EFG1-dGFP/EFG1-dGFP	a/a	This study
CAY15560	EFG1-mGFP/EFG1-mGFP	leu2Δ/leu2Δ his1Δ/his1Δ URA3/ura3Δ::λimm434 IRO1/iro1Δ::λimm434 EFG1-mGFP/EFG1-mGFP	a/a	This study
CAY15605	SSN6-dGFP/SSN6-dGFP	leu2Δ/leu2Δ his1Δ/his1Δ URA3/ura3Δ::λimm434 IRO1/iro1Δ::λimm434 SSN6-dGFP/SSN6-dGFP	a/a	This study
CAY15608	SSN6-mGFP/SSN6-mGFP	leu2Δ/leu2Δ his1Δ/his1Δ URA3/ura3Δ::λimm434 IRO1/iro1Δ::λimm434 SSN6-mGFP/SSN6-mGFP	a/a	This study
CAY15346	WOR1-dGFP/WOR1-dGFP	leu2Δ/leu2Δ his1Δ/his1Δ URA3/ura3Δ::λimm434 IRO1/iro1Δ::λimm434 WOR1-dGFP/WOR1-dGFP	a/a	This study
CAY15466	WOR1-mGFP/WOR1-mGFP	leu2Δ/leu2Δ his1Δ/his1Δ URA3/ura3Δ::λimm434 IRO1/iro1Δ::λimm434 WOR1-mGFP/WOR1-mGFP	a/a	This study
CAY15474	WOR2-dGFP/WOR2-dGFP	leu2Δ/leu2Δ his1Δ/his1Δ URA3/ura3Δ::λimm434 IRO1/iro1Δ::λimm434 WOR2-dGFP/WOR2-dGFP	a/a	This study
CAY15477	WOR2-mGFP/WOR2-mGFP	leu2Δ/leu2Δ his1Δ/his1Δ URA3/ura3Δ::λimm434 IRO1/iro1Δ::λimm434 WOR2-mGFP/WOR2-mGFP	a/a	This study
CAY15562	WOR3-dGFP/WOR3-dGFP	leu2Δ/leu2Δ his1Δ/his1Δ URA3/ura3Δ::λimm434 IRO1/iro1Δ::λimm434 WOR3-dGFP/WOR3-dGFP	a/a	This study
CAY15564	WOR3-mGFP/WOR3-mGFP	leu2Δ/leu2Δ his1Δ/his1Δ URA3/ura3Δ::λimm434 IRO1/iro1Δ::λimm434 WOR3-mGFP/WOR3-mGFP	a/a	This study
CAY15631	WOR4-dGFP/WOR4-dGFP	leu2Δ/leu2Δ his1Δ/his1Δ URA3/ura3Δ::λimm434 IRO1/iro1Δ::λimm434 WOR4-dGFP/WOR4-dGFP	a/a	This study
CAY15610	WOR4-mGFP/WOR4-mGFP	leu2Δ/leu2Δ his1Δ/his1Δ URA3/ura3Δ::λimm434 IRO1/iro1Δ::λimm434 WOR4-mGFP/WOR4-mGFP	a/a	This study
CAY16791	EFG1/EFG1-mGFP WOR1/WOR1-mGFP	leu2Δ/leu2Δ his1Δ/his1Δ URA3/ura3Δ::λimm434 IRO1/iro1Δ::λimm434 EFG1/EFG1-mGFP WOR1/WOR1-mGFP	a/a	This study
CAY16794	EFG1/EFG1-dGFP WOR1/WOR1-dGFP	leu2Δ/leu2Δ his1Δ/his1Δ URA3/ura3Δ::λimm434 IRO1/iro1Δ::λimm434 EFG1/EFG1-dGFP WOR1/WOR1-dGFP	a/a	This study
JRB212	TOR1/TOR1-1 (S1972A)	TOR1-1/TOR1	a/α	Heitman Lab
CAY14483	TOR1/TOR1-1 rbp1/rbp1 KO	TOR1-1/TOR1 rbp1Δ::FRT/rbp1Δ::FRT	a/α	This study
CAY14699	tor1/TOR1-1 rbp1/rbp1 KO	TOR1-1/tor1Δ::FRT rbp1Δ::FRT/rbp1Δ::FRT	a/α	This study
CAY14787	tor1/TOR1-1 rbp1/rbp1 KO MTLα KO	TOR1-1/tor1Δ::FRT rbp1Δ::FRT/rbp1Δ::FRT	a/Δ	This study
CAY14614	WOR1/WOR1-FRB	TOR1-1/tor1Δ::FRT rbp1Δ::FRT/rbp1Δ::FRT WOR1/WOR1-FRB	a/Δ	This study
CAY16853	WOR1/WOR1-FRBmut	TOR1-1/tor1Δ::FRT rbp1Δ::FRT/rbp1Δ::FRT WOR1/WOR1-FRBmut	a/Δ	This study
CAY14620	WOR1/WOR1-RBP1	TOR1-1/tor1Δ::FRT rbp1Δ::FRT/rbp1Δ::FRT WOR1/WOR1-RBP1	a/Δ	This study
CAY14625	WOR1-FRB/WOR1-RBP1	TOR1-1/tor1Δ::FRT rbp1Δ::FRT/rbp1Δ::FRT WOR1-FRB/WOR1-RBP1	a/Δ	This study
CAY16856	WOR1-FRBmut/WOR1-RBP1	TOR1-1/tor1Δ::FRT rbp1Δ::FRT/rbp1Δ::FRT WOR1-FRBmut/WOR1-RBP1	a/Δ	This study
CAY14871	WOR1-FRB/WOR1-RBP1 OP4::mNeonGreen	TOR1-1/tor1Δ::FRT rbp1Δ::FRT/rbp1Δ::FRT WOR1-FRB/WOR1-RBP1 OP4/OP4::mNeonGreen	a/Δ	This study
CAY15820	WOR1-RBP1/WOR1-RBP1	TOR1-1/tor1Δ::FRT rbp1Δ::FRT/rbp1Δ::FRT WOR1-RBP1/WOR1-RBP1	a/Δ	This study
CAY16089	WOR2-FRB/WOR2-FRB	TOR1-1/tor1Δ::FRT rbp1Δ::FRT/rbp1Δ::FRT WOR2-FRB/WOR2-FRB	a/Δ	This study
CAY16093	WOR4-FRB/WOR4-FRB	TOR1-1/tor1Δ::FRT rbp1Δ::FRT/rbp1Δ::FRT WOR4-FRB/WOR4-FRB	a/Δ	This study
CAY16103	WOR1-RBP1/WOR1-RBP1 WOR2-FRB/WOR2-FRB	TOR1-1/tor1Δ::FRT rbp1Δ::FRT/rbp1Δ::FRT WOR1-RBP1/WOR1-RBP1 WOR2-FRB/WOR2-FRB	a/Δ	This study
CAY16106	WOR1-RBP1/WOR1-RBP1 WOR4-FRB/WOR4-FRB	TOR1-1/tor1Δ::FRT rbp1Δ::FRT/rbp1Δ::FRT WOR1-RBP1/WOR1-RBP1 WOR4-FRB/WOR4-FRB	a/Δ	This study
