# Supplementary material for: Gene dosage and protein valency impact phase separation and fungal cell fate
Source: PLoS Genet. 2025 Aug 8;21(8):e1011810. doi: 10.1371/journal.pgen.1011810 (PMC12333994; doi:10.1371/journal.pgen.1011810)
Supplement: S2 Appendix — (S2_Appendix.XLSX) [file pgen.1011810.s012.xlsx]

## Sheet: 1B
SCD 1% GlcNAc 24h 10% CO2
Biological Replicate (3 technical replicates per)	Wildtype SC5314	czf1/CZF1 heterozygote	wor1/WOR1 heterozygote	wor2/WOR2 heterozygote	wor3/WOR3 heterozygote	wor4/WOR4 heterozygote	czf1/CZF1 wor2/WOR2 double heterozygote	czf1/CZF1 wor3/WOR3 double heterozygote	czf1/CZF1 wor4/WOR4 double heterozygote	wor2/WOR2 wor3/WOR3 double heterozygote	wor2/WOR2 wor4/WOR4 double heterozygote	wor3/WOR3 wor4/WOR4 double heterozygote
1	82.7	9	0	59.8	85.1	83.3	15.3	34.5	5.4	92.8	69.6	10.3
	90.6	16.7	0	76.2	76.1	96.4	14.7	17.5	9.1	95.2	71.4	15.9
	92.5	17.1	1	69.5	75.7	83.7	15.6	14.3	13.1	89.2	80.2	14.3
2	85.9	9.5	0	56.1	86.6		8.7	41.5	15.6	98	52.4	20
	83.7	5.4	0	45.9	93.4		27.3	36.4	17.1	93.2	54.2	17
	87	8.5	1.40845	65.9	90		18.9	21.6	7.1	88.7	67	36.4
3	100	37.1	0	67.1	75.6	94.1		17.1	18.6	89.4	57.5	26.2
	98.9	36.7	0	56.6	82.1	84.8		14.5	17.5	87.9	47.6	23.8
	94.2	25.3	0	72.6	89.5	93.4		10.5	19.7	94.5	65.3	12.8
4	98.4	15.8	0	85.4	87	90.5	2.4	4.3	18.6	77.6	68.9	33.7
	97.8	13.8	1.16279	80.4	75.9	92.8	13.3	5.6	14.4	72.7	80.2	24.2
	98.8	16.7	0	98.4	75.6	96.1	1.4	4.3	18.8	63.3	74	27.5
5							14.6	23.5	26.6	68.6	63	16
							14.7	15.7	26.9	81.2	30	29.4
							8.8	5.1	24.7	44.4	44.8	52.1
6							4.8	7	8.7	70.3	78.8	14
							7.5	11.6	13.6	85	82.1	15.1
							2.8	6	10.5	78.3	67	13.4

## Sheet: 1C
SCD
Biological Replicate (>3 technical replicates per)	Wildtype SC5314	ahr1/AHR1 heterozygote	efg1/EFG1 heterozygote	ssn6/SSN6 heterozygote	wor1/WOR1 heterozygote	ahr1/AHR1 efg1/EFG1 double heterozygote	ahr1/AHR1 ssn6/SSN6 double heterozygote	efg1/EFG1 ssn6/SSN6 double heterozygote
1	9.1	3.9	18.8	3.5	0	29.2	1.2	10.1
	4.3	5.8	26	2.2	0	24.6	2.4	11.1
	1.7	4.7	25.5	7.3	0	27.9	3	11.8
2	0	4.7	14.4	6	0	19.2	4.3	11.2
	10.7	2.2	12.7	10	0	22.3	3.5	7.4
	3.9	0	12	6.7	0	19.2	1.1	19
3							3
							4
							2.4
4	0	1.2	3	4.8	0	25	1.2	7.7
	2.7	2.5	6.9	1.5	0	24.4	1.3	9.5
	3.7	1.5	7.1	5.1	0	16	0	8.8
	0	1.1	5.6	0		4.8	1.2	8.2
5	1.5	1.4	19.1	3.4	0	9.1	0	3.6
	3.7	3.3	20.3	7.4	0	12.7	2.2	4.3
	3.9	1.6	14.1	0	0	13.8	1.1	7.3
	1.4	0	6.3	2.9		22	0	9.1
6							1.4
							1.3
							2.5
							2.1

## Sheet: 1D
SCD 1% GlcNAc 16h 10% CO2
Biological Replicate (3 technical replicates per)	Wildtype SC5314	ahr1/AHR1 heterozygote	czf1/CZF1 heterozygote	efg1/EFG1 heterozygote	ssn6/SSN6 heterozygote	wor1/WOR1 heterozygote	wor2/WOR2 heterozygote	wor3/WOR3 heterozygote	wor4/WOR4 heterozygote	ahr1/AHR1 czf1/CZF1 double heterozygote	ahr1/AHR1 wor2/WOR2 double heterozygote	ahr1/AHR1 wor3/WOR3 double heterozygote	ahr1/AHR1 wor4/WOR4 double heterozygote	czf1/CZF1 efg1/EFG1 double heterozygote	efg1/EFG1 wor2/WOR2 double heterozygote	efg1/EFG1 wor3/WOR3 double heterozygote	efg1/EFG1 wor4/WOR4 double heterozygote	czf1/CZF1 ssn6/SSN6 double heterozygote	ssn6/SSN6 wor2/WOR2 double heterozygote	ssn6/SSN6 wor3/WOR3 double heterozygote	ssn6/SSN6 wor4/WOR4 double heterozygote
1	44.9275	84.375	4.83871	100	95.5556	0	41.6667	29.0909	20.7547	6.77966	38.4615	66.6667	16.1765	44.6154	97.3333	95.8333	97.9167	22.4138	57.6471	87.3016	44.4444
	53.0612	83.3333	13.2075	100	86.3636	0	65.625	52.0548	45.5882	12.6984	76.5625	64.557	44.8718	78.4615	100	100	100	7.35294	60.6061	87.8788	52.459
	96.4912	88.2353	6.77966	96.6667	80.9524	0	82.0513	49.1228	41.8605							98.7805	96.4286		63.4921
2	38.1818	79.7101	6.45161	100	87.1429	0	45.614	41.2698	28.5714	1.63934	54.5455	65.7895	32.8571	65.5172	94.6667	96.1039	95.7447	1.6129	66.6667	68	75.7143
	65.6716	79.0698	10.3448	100	85.1064	0	29.4118	61.8182	20.6897	2.38095	82.9787	74.359	32.0513	43.75	98.6111	98.5294	96.5517	7.54717	84.4828	78.4615	45.283
	90	85	2.77778	100	92.5926	0	46.4286	90.9091	61.0169							98.8235	98.75		53.2258
3										11.1111	28.5714	41.3043	15.8537	63.2911	95.3488			3.92157		41.5385	59.3023
										7.14286	34.375	61.1111	11.1111	69.8413	96.25			3.07692		70	73.3333
4	68.4685	72.1154	0	100	88.1188	0	32.6316	60.2041	50.5618	30.3797	67.3469	68.6275	34.6535	70.5882	93.6	98.1982	97.1963	37.3626	81.3725	54.2169	78.3784
	81.982	84.1121	9.09091	100	95.9596	0	37.6238	44.5545	48.5149	29.8077	76.1364	68.2353	40.7407	85.0575	93	91.8182	98.9474	33.75	71.2871	67.8571	60.2273
	73.8095	75.6757	5.26316	99.0654	84.9558	0	38.4615	49.0909	43.3333							90.3846	96.0784		75.6098
5	86.2745	70.4225	1.92308	100	74.7475	0	39.4495	70	48.4536	18.2692	63.5514	73.6264	38.2812	78.4314	93.75	94.4954	98.2906	25.8065	73.4694	73	67.0455
	45.3704	66.1017	1.13636	100	82.243	0	54.9451	62.2222	61.1111	16.6667	58.3333	83.1683	54.2857	85.4369	96.5217	93.0693	97.4359	22	85	78.0702	70.1031
	55.4455	77	4.6875	100	70.4762	0	36.7347	63	32.1429							91.0569	96.8421		77.4194
6										15.7303	76.2887	52.0661	38.2353	82.0755	95.2941			10		71.028	65.7143
										26.1364	79.5918	57.0093	25.4717	80.9091	96.2963			13.1868		65.6566	65.7658

## Sheet: 2A
	SCD
Biological Replicate	WOR1(WT)	wor1/WOR1 heterozygote	WOR1(KR-to-G)	WOR1(KR-to-G) wor1/WOR1 heterozygote
1	0	0	6.3	0
	5.4	0	10	0
	9.7	1.6	13.1	0
2	3.1	0	19.3	0
	3	0	14	0
	2.4	0	7.6	0
3	3	0	1.83486	0
	2.4	0	9.63855	0
	2.9	0	4.21053	0
4	1.3	0	8.24742	0
	0.8	0	10.101	0
	0.9	0	7.92079	1.6
5	0.787402	0	10.6796	0
	0	0	4.21053	0
	2.27273	0	4.12371	0
6	0	0		0
	0	0		0
	0	0		0
	SCD 20% CO2 120h
Biological Replicate	WOR1(WT)	wor1/WOR1 heterozygote	WOR1(KR-to-G)	WOR1(KR-to-G) wor1/WOR1 heterozygote
1	21.8	0	100	5.2
	14.5	0	100	10
	18.5	1.4	100	5.7
2	21.5	0	100	4.2
	19.4	0	100	4.4
	26.8	0	100	2.1
3	4.3	0	100	3.3
	5.7	0	100	3.7
	7.8	0	100	6.5
4	12.2	0	100	0
	12.2	0	100	0
	20.5	0	100	1.4
5	23	0	100	5.2
	23.5294	0	100	10
	17.7083	0	100	5.7
6	25.2747	1.63934		4.2
	34.4828	0		4.4
	35.7143	0		2.1
	SCD 1% GlcNAc 10% CO2 24h
Biological Replicate	Wildtype SC5314	wor1/WOR1 heterozygote	WOR1(KR-to-G)	WOR1(KR-to-G) wor1/WOR1 heterozygote
1	100	5.8	100	52.9
	100	0	100	51.9
2	100	3.2	100	20
	100	0	100	15.8
3	100	0	100	42.1
	100	0	100	40.1
	100	0	100
4	100	0	100	39
	100	0	100	44.8
	100	0	100
5			100	41.9048
			100	42.7273
			100	58.75
6			100	32.967
			100	30.3371
			100	29
7				44.086
				25
				29.8077
8				21.7822
				28.5714
				28.5714

## Sheet: 2D
SCD 0.25% GlcNAc 5% CO2 3h
WOR1(KR-to-G) background
Biological Replicate	WT	wor1/WOR1 heterozygote	asg1/ASG1 heterozygote	czf1/CZF1 heterozygote	flo8/FLO8 heterozygote	gal4/GAL4 heterozygote	gzf3/GZF3 heterozygote	hap2/HAP2 heterozygote	hap31/HAP31 heterozygote	lys142/LYS142 heterozygote	mig1/MIG1 heterozygote	ndt80/NDT80 heterozygote	ofi1/OFI1 heterozygote	rlm1/RLM1 heterozygote	rpn4/RPN4 heterozygote	sfu1/SFU1 heterozygote	wor2/WOR2 heterozygote	wor3/WOR3 heterozygote	wor4/WOR4 heterozygote	zcf35/ZCF35 heterozygote	zfu3/ZFU3 heterozygote
1	73.9837	1.73913	95.6989	16.0494	77.7778
	69.3694	0	92.233	16.6667	70.9302
	60.7843	1.25	92.5532	19.7802	74.4186
2	62.8571		84.8837	28.0899	69.1358
	71.8447		86.8132	25	73.0769
	64.4231		84.4037	28.4091	70.2128
3				25.8065	73.1481
				37.3626	80
				23.7113	77.0833
4	98.1982	0.961538				91.358	65.3333	97.7528	98.8764	95.9459
	97.8723	0				93.4066	61.9565	97.2727	94.1176	88.8889
	90.625	1.05263				97.3684	64.8936	100	98.8372	79.3651
5	84.2105					97.3451	73.8636	74.5098	77.1429	93.8596
	87.6289					97.8022	70.3704	77.0492	88.75	94.3182
	86.8132					95.6044	78.6667	83.8235	86.9048	96.25
6						81	95.5556	93.5897	82.9268	95.5556
						74.7253	88.6076	90.4762	86.6667	98.7013
						81.3333	78.8462	92.1053	80.4348	100
7	89.6907	0									74.4444	50.7692	100	54.5455	97.8261	87.619
	94.1667	0									86.5169	46.6667	100	59.5745	95.7447	80
	92.1739	1.92308									78.0822	38.5417	100	62.9213	100	86.4198
8	86.1702										95.3125	39.4737	77.5281	56.8421	91.7526	93.578
	90.7895										89.0411	49.2063	75.2809	74.4186	92.9412	97.5
	90.8257										59.6154	55.4217	78.5714	73.75	84.5238	93.6709
9											42.8571		86.8421	91	87.5	93.9655
											28.2051		84.375	81.25	86.1386	94.2857
													84.9462	80	86.0465	93
10	92.1739	0.925926															53.6082	94.7368	26.506	97.4684	91.1765
	90.6542	3.125															60	94.1176	35.0649	100	89.5833
	100	1.36986															64.7887	96.5909	33.3333	100	100
11	94.3396																55.1282	83.1776	23.1579	66.25	100
	97.7099																64.3678	94.1176	21.25	58.7302	98.8636
	97.1963																72.5	98.0583	26.6667	82.4324	98.8636
12																	66.3265	95.6522	23.913	62.5	100
																	65.4762	97.4026	14	73.7374	100
																	86.5854	98.9362	25.3165	92.8571	99.0654
13	86.2069	0		8.04598	32.8947		35.7143				70.8861
	83.8384	0		9.7561	42.3913		51.4851				71.7172
	79.4872	2.22222		7.77778	42.1687		35.2381				84.5238
14	71.6667			11.9266	35.0515		66.6667				62.8866
	70.4082			10.1266	47.8723		67.5				63.8095
	60.4839			14.9254	38.2022		47.4747				58.8889
15				12.6437	40		43.0108				8.69565
				12.9032	51.9231		46.3636				5.50459
				7.77778	38.0952		41.573				5.60748
16	79.0698	0										18.6916		74.4526			21.7054	50	16.8539
	91.6667	0										19.2771		68.5039			32.0388	43.299	12.963
	83.5443	0										15.7303		82.0755			26.1538	54.5455	23.0769
17	87.9121											21.9048		64.5669			41.8367	43.8095	16.2791
	82.1429											13.4146		78.3784			40	45.9184	19.7674
	95.8763											25.2874		61.194			43.0894	51.1111	15.3846
18														82.9787			42.7419	72.2222	14.433
														71.2766			43.956	61.165	16.3462
														88.6598			43.3962	71.2963	8.33333
19	82.3529	0.819672	75.7009			36.3636		88.0952	51.2
	88.3929	0	76.087			55.2632		89.5238	61.2245
	96.9388	0	72.3214			54		83.4951	45.7447
20	72.8155		42.4528			51.4851		50.4673	63.8298
	78.6408		51.6949			45.4545		44.3396	100
	75.4386		55.7895			45.7627		43.75	70
21						71.2871		45.1923	92.9688
						68.6869		39.5604	93.0435
						67.8571		50.6849	98.8506
22	76.8421	0								48.8889			74.5455		64.1791	31.4286					73.1707
	66.4	0								52.8846			76.5152		80.9524	40.8163					74.4681
	72.7273									56.0976					89.1304	40.2174					77.6978
23	62.5									73.8739			89.7436		78.4946	56.3218					91.6667
	79.7872									72.6316			73.6842		75.2381	56.8421					85.4839
	77.551									69.863			76.7677			51.3043					76.3158
24										73.0769					67.4074	57.9439					79.2793
										67.5439			39.823		68.6441	55.3398					85.4545
										85.2713			44.5545		77.193

## Sheet: 2E
SCD
	WOR1(KR-to-G) background
Biological Replicate	WT	wor1/WOR1 heterozygote	ahr1/AHR1 heterozygote	ash1/ASH1 heterozygote	bcr1/BCR1 heterozygote	cup9/CUP9 heterozygote	efg1/EFG1 heterozygote	fgr15/FGR15 heterozygote	rbf1/RBF1 heterozygote	ssn6/SSN6 heterozygote	tec1/TEC1 heterozygote
1	13.6842	0	60.3774	26.3158	32.0755	45.3704		41.9643	28.9474	28.6957	15.6028
	19.1919	0	54.5455	20.3883	23.8938	40.708		45.977	20.8696	24.1667	29.7297
	13.9344	0	59.4828	15.8416	37.1681	63.7168		44.7368	28.4553	32.5	21.0084
2	21.9298	0	34.7826	26.7857	22.0339	34.2342		28.5714	58.5366	25.6637	35.4545
	11.5044	0	41.8033	22.4138	35.8491	34.0426		32.9545	79.2453	31.6327	27.4336
	26.7857	0	35.4545	22.4638	35.2273	34.0659		37.6147	74.1379	15.7895	49.1071
3				19.5312		31.9588				31.3559	38.5246
				25.6		31.0345				29.9065	49.1667
				34.0206		47.2527				57.5758	56.3636
4	12.3711	0	8.06452	17.1429	17.1717	18.9655		39.5349	22.4299	35.4167	31.7308
	15.5963	0	8.41121	29.5918	31.7757	7.76699		39.5161	21.4286	23.4234	24.7423
	12.6984	0	10.4167	29.8851	24.5763	12.6126		31.5789	22.5	40.1869	36.7925
5	17.3469	0	8.57143	37.5	32.4324	15.5556		27.6786	38.3178	12.2449	21
	20	0	14.1509	34.8214	39.3617	17.2131		24.2188	41.6667	26.4151	36.5217
	19.3277	0	10.4	35.2459	25.6637	12.6761		34.7107	36.3014	24	47.0588
6				22.5225		14.7826				31.9149	34.6154
				29.3103		19.1489				19.6078	42.5743
				20.6612		24.5283				24.7525	20
7	23.5294	0					100
	20	0					100
	22.3301	0					100
8	22.9358	0					98.1308
	28	0					98.3871
	19.3548	0.934579					99.0291
9	53.4884	0					100
	32.967	0					100
	31	0					100
10	27.9279	0					100
	21.875	0					100
	24.7619	0					100
11							100
							100
							100

## Sheet: 3
SCD 1% GlcNAc 10% CO2 20h
WOR1(KR-to-G) background
Biological Replicate	WT	wor1/WOR1 heterozygote	ahr1/AHR1 heterozygote	ahr1/AHR1 wor1/WOR1 double heterozygote	cup9/CUP9 heterozygote	cup9/CUP9 wor1/WOR1 double heterozygote	czf1/CZF1 heterozygote	czf1/CZF1 wor1/WOR1 double heterozygote	efg1/EFG1 heterozygote	efg1/EFG1 wor1/WOR1 double heterozygote	flo8/FLO8 heterozygote	flo8/FLO8 wor1/WOR1 double heterozygote	gal4/GAL4 heterozygote	gal4/GAL4 wor1/WOR1 double heterozygote	gzf3/GZF3 heterozygote	gzf3/GZF3 wor1/WOR1 double heterozygote	hap2/HAP2 heterozygote	hap2/HAP2 wor1/WOR1 double heterozygote	ndt80/NDT80 heterozygote	ndt80/NDT80 wor1/WOR1 double heterozygote	rbf1/RBF1 heterozygote	rbf1/RBF1 wor1/WOR1 double heterozygote	sfu1/SFU1 heterozygote	sfu1/SFU1 wor1/WOR1 double heterozygote	wor2/WOR2 heterozygote	wor2/WOR2 wor1/WOR1 double heterozygote	wor3/WOR3 heterozygote	wor3/WOR3 wor1/WOR1 double heterozygote	wor4/WOR4 heterozygote	wor4/WOR4 wor1/WOR1 double heterozygote	zfu3/ZFU3 heterozygote	zfu3/ZFU3 wor1/WOR1 double heterozygote
1	100	91.6667			100	100	100	1.23457			100	10.4478		48.1928	100	63.4615	100	78.7234
	100	80.4878			100	100	100	0			100	27.5862		53.4884	100	60	100	94.5055
	100	84.6154			100	98.9011	100	1.23457			100	22.6667		59.7701	100	71.7391	100	97.7273
2	100	81.9444			100	100	100	2.35294			100	17.5824		48.3516	100	47.0588	100	95.6522
	100	86.6667			100	100	100	3.84615			100	25.6757		47.4227	100	48.5714	100	97.4026
	100	87.3239			98.8235	100	100	2.89855			100	27.4725		41.9753	100	46.2366	100	95.2941
3					100	98.6667	100	2.77778			100	25.641		61.25	100		100	93.4783
					100	100	100	5.95238			100	21.1268		54.8387	100		100	99
					100	98.6842	100	4.7619			100	7.05882		63.1068	100		100	93.75
4	100	64.3564												41.4286							100	85.7143	100	72.3404
	100	75.5319												46.3768							100	95.3488	100	75.8242
	100	63.6364												48.6486							100	88.2353	100	62.3377
5	100	66.3793												63.4146							100	84.8837	100	68.5714
	100	68												54.2857							100	96.0396	100	67
	100	62.8571												53.5211							100	92.8571	100	61.4173
6														69.4118								96.1039	100
														53.9326								72.6316	100
														64.8352								96.6667	100
7	100	97.0874																							100	28.4211	100	63.0952	100	42.5532	100	92.6316
	100	81.9048																							100	14.6067	100	72.093	100	32.4074	100	88.2353
	100	99																							100	13.4021	100	63.9535	100	31.1828	100	93.1818
8	100	91.2281																							100	19.2982	100	46.4646	100	26.5306	100	98.0392
	100	95.2381																							100	19.0909	100	43.5294	100	26.9663	100	94.9367
	100	83.6538																							100	8.18182	100	34.6535	100	18.1818	100	94.7917
9																									100	3.52941		66.6667	100	33.0189	100	96.6102
																									100	2.75229		65.0943	100	27.2727	100	91
																									100	2.7027		72.4771	100	23.2143	100	95.4955
10	100	88.8889	100	98															100	81.8182								58.5106
	100	84.507	100	97.4684															100	84.6154								47.5248
	100	76.4706	100	98.1818															100	85.0746								70.7317
11	100	64.5161	100	93.6508															100	100
	100	80.6818	100	96.1538															100	100
	100	67.4699	100	98.6301															100	98.4615
12	100	53									100	9.34579	100	44.5652	100	48.3871	100	80.5556
	100	61.165									100	13.1579	100	30.4348	100	52.8736	100	89.1892
	100	59.2593									100	9.78261	100	36.4486	100	45.7831	100	91.5888
13	100	63.7168									100	16.6667	100	29.661	100	52.5641	100	86.9159
	100	54.3103									100	14.7727	100	35.7895	100	43.9024	100	93.4066
	100	55.4348									98.2759	10.9756	100	32.7103	100	54.1176	100	91.8182
14											100	20	100	27.1028	100		100	81.9048
											100	20.3704	100	29.1262	100		100	91.7526
											100	22	100	26.6667	100		100	88.5965
15	100	56.0345																	100	87.8049	100	76.087	100	56.5657
	100	65.3226																	100	82.4742	100	82.0225	100	74.1935
	100	57.6923																	100	92.3077	100	73.8636	100	85.1064
16	100	55.8559																	100	96.9697	100	81.1111	100	70.8333
	100	61.6071																	100	100	100	80.4348	100	78
	100	58.6957																	100	95.0617	100	68.932	100	82.9545
17																						68.3168	100
																						80.4348	100
																						68.75	100
18	100	51.2605																							100	8.91089	100	14.6341	100	30.1075	100	95.4545
	100	63.6364																							100	6.17284	100	25.3521	100	38.3562	100	96.3964
	100	61.4583																							100	1.31579	100	25	100	30.9859	100	95.9459
19	100	52																							100	20	100	17.9487	100	32.6087	100	94.186
	100	62																							100	16.6667	100	21.0526	100	26.3889	100	87.7551
	100	58.8785																							100	11.1111	100	13.0435	100	39.7059	100	92.7536
20		100																							100	2.77778	100	40.8602	100	21.7391	100	89.4231
																									100	1.33333	100	27.2727	100	32.8358	100	95.7143
																									100	1.47059	100	20.8791	100	29.7297	100	95.1807
21	100	23.3333	100	94.5455	100	82.4074	100	1.26582
	100	42.0168	100	93.0233	100	82.8571	100	0
	100	30.7692	100	93.6937	100	86.2385	100	1.08696
22	100	37.963	100	89.7196	100	84.7619	100	0
	100	36.1905	100	91.9643	100	80.531	100	0
	100	41.3462	100	90.7407	100	87.037	100	0
23					100	80	100	2.58621
					100	87.0968	100	1.81818
					100	86.9565	100	0.943396
24	100	12.7273							100	86.7925
	100	11.1111							100	83.0189
	100	7.33945							100	75.8333
25	100	3.125							100	55.7692
	100	1.96078							100	47.0588
	100	0.847458							100	55.0459
26									100	69.2308
									100	69.6429
									100	61.7886
27	100	40.2597							100	67.0732
	100	36.3636							100	66
	100	42.8571							100	62.8099
28	100	56.0606							100	96.1039
	100	42.3913							100	100
	100	36.8421							100	100
29										98.9362
										100
										100
30										100
										100
										100

## Sheet: 4B
SCD + 120 h 5% CO2
Biological Replicate	WOR1 AB	WOR1PrLD-WOR1 AB	WOR1-WOR1PrLD AB	WOR1PrLD-WOR1-WOR1PrLD AB
1	0	3.57143	1.14943	98.6301
	0	4.21053	0	97.7273
	0
2	0	0	0	95.7746
	1.21951	5.20833	1.9802	98.7654
3	0	19.2982	32.5	100
	0	17.0213	27.5862	100
	0
4	0	13.5135	21.978	100
	0	15.3061	26	100
	0
5	0	27.1429	3.63636	100
	0	21.1111	5.94059	100
	0
6	0	28.4211	12.0482	100
	0	20.9302	5.17241	100
	0

## Sheet: 5B
SCD
Biological Replicate	Wildtype SC5314	AHR1/AHR1-mGFP	AHR1-mGFP/AHR1-mGFP	AHR1/AHR1-dGFP	AHR1-dGFP/AHR1-dGFP	CZF1/CZF1-mGFP	CZF1-mGFP/CZF1-mGFP	CZF1/CZF1-dGFP	CZF1-dGFP/CZF1-dGFP	EFG1/EFG1-mGFP	EFG1-mGFP/EFG1-mGFP	EFG1/EFG1-dGFP	EFG1-dGFP/EFG1-dGFP	SSN6/SSN6-mGFP	SSN6-mGFP/SSN6-mGFP	SSN6/SSN6-dGFP	SSN6-dGFP/SSN6-dGFP	WOR1/WOR1-mGFP	WOR1-mGFP/WOR1-mGFP	WOR1/WOR1-dGFP	WOR1-dGFP/WOR1-dGFP	WOR2/WOR2-mGFP	WOR2-mGFP/WOR2-mGFP	WOR2/WOR2-dGFP	WOR2-dGFP/WOR2-dGFP	WOR3/WOR3-mGFP	WOR3-mGFP/WOR3-mGFP	WOR3/WOR3-dGFP	WOR3-dGFP/WOR3-dGFP	WOR4/WOR4-mGFP	WOR4-mGFP/WOR4-mGFP	WOR4/WOR4-dGFP	WOR4-dGFP/WOR4-dGFP
1	0	1.25	2.12766	2.38095	1.04167													2.17391	6.25	24	53.8462	0	0.970874	2.32558	0
	2.3622	0	3.15789	4.54545	1.05263													0.980392	8.04598	38.4615	43.5115	0	0.877193	2.15054	2
	2.7027	2.66667	1.16279	1.52672	1.92308													0.917431	5.33333	29.8077	57.9545	1.03093	0.980392	1.16279	0
2	0	2.1978	0	1.1236	2.29008													1.8018	13.7931	36.0465	95.0495	0	0	0.943396	0
	2.38095	0	3.0303	1.92308	1.08696													1.11111	20.5882	27.551	96.25	1.0101	0	0	0
	2.10526	0	0.892857	3.2967	0													1.28205	8.95522	22.6667	94.898	0.990099	1.16279	0	1
3			1	1.47059	1.81818															11.9658	83.1169		0	0	1.17647
			3.40909	0	0.917431															18.6275	85.7143		1.07527	0	1.05263
			3.2967	0	1.21951															23.8532	76.5432		0	1	2.35294
4	1.05263									0	2.27273	3.52941	15.9574	2.43902	3.19149	2.22222	2.1978									0	1.07527	3.52941	6.09756
	1.88679									0	3.15789	0.970874	3.52941	4	2.63158	2.29008	2.24719									4.81928	0	2.32558	4.3956
	4.08163									0	2.6087	4.65116	9.67742	7.69231	2.38095	3.25203	1.14943									5.19481	4.16667	5.12821	2.24719
5	1.17647									1.19048	5.88235	2.53165	7.14286	3.19149	3.26087	3.7037	5.31915									2.22222	1.14943	2.32558	3.26087
	0.961538									4	0.961538	5.47945	5.69106	2.17391	2.17391	2.1978	2.32558									1.06383	1.07527	3.7037	6.17284
	0									2.5974	1.11111	3.84615	18.1818	2.17391	3.7037	4.87805	5.81395									1.0989	2.24719	4.28571	3.75
6																	1.1236
																	0.892857
																	0
7	0	5.50459	6.0241	2.91262	0					0	3.53982	2.5641	9.83607	1.9802	2.7027	2.06186	2.04082	5.55556	8.95522	44.186	71.4286
	5.7971	8.51064	5.06329	6.09756	6.25					2.94118	3.7594	5.50459	9.02256	2.85714	3.33333	0	0	0.925926	13.0435	50.4854	72.973
	2.46914	6.79612	2.43902	3.48837	5.08475					2.17391	1.75439	3.7594	12.0968	1	0	4.54545	1.02041	4.08163	18.4211	50	75.2809
8	5.43478	5.82524	1.9802	0.847458	1.94175					1.9802	0.934579	7.6087	14.6552	1.85185	2.94118	6.06061	2.0202	6.03448	16.9014	38.2979	100
	4.12371	6.38298	0	4.23729	3.84615					0.862069	0	4.16667	12.605	0.990099	3.8835	2.63158	1.03093	4.5977	7.07071	50.7042	100
	2.88462	7.92079	4.54545	2.54237	10.989					1.92308	0.806452	3.66972	5.51181	2.67857	2.52101	5.40541	1.03093	2.17391	15.2778	44.8276	100
9		3.37079	5.45455	8.33333	1.92308												1.92308			44.7059
		6.79612	6.42202	3.48837	0.934579												2.1978			38.5542
		4.65116	1.9802	3.22581	2.6087												1.14943			34.6535
10	2.22222																					1.29032	0.78125	1.63934	1.94805	16.5289	7.07965	6.93069	7.89474	8.53659	4.6875	8.27068	5.60748
	5.95238																					0	0	9.90991	10.084	14.1176	6.29921	8.33333	6.83761	6.45161	7.24638	6.31579	4.16667
	4.08163																					3.1746	4.42478	14.2857	3.30579	5.68182	4.42478	12.7273	6.77966	12.6582	3.37079	5.55556	14.4578
11	13.5802																					0.900901	0.952381	9.375	7.07071	14.1176	5.55556	19.7917	11.0169	1.0101	3.06122	2.06186	2.5
	6.17284																					7.07071	5.43478	11.4583	0.854701	10.3448	6.38298	11.215	9.34579	6.03448	1.11111	18.2796	6.81818
	5.74713																					5.49451	0.917431	5.55556	2.4	9.1954	7.75862	20.354	12.5	6.25	2.10526	10.989	9.52381
12																							1.63934		2.83019								7.36842
																							4.20168		10.8911								4.21053
																							7.33945		2.7027								0
13	0					0	0	1.51515	0																					1.73913	3.125	2.43902	1.33333
	2.77778					1.21951	1.35135	3.48837	1.49254																					1.25	0	2.24719	1.63934
	2.53165					3.48837	3.27869	3.125	0																					1.42857	0	3.07692	0
14	2.77778					3.26087	1.36986	0	0																					1.1236	1.33333	1.42857	1.38889
	1.44928					5.71429	2.73973	4.22535	0																					1.1236	0	2.5641	2.5974
	3.61446					2.46914	3.27869	0	0																					0.952381	0	0	1.17647
15						1.23457		0																									1.63934
						0		2.46914																									1.35135
						1.72414		2.53165																									1.53846
16	6.06061					5.15464	1.0989	2.38095	0
	9.33333					10.6796	3.40909	4.54545	0.892857
	11.2676					9.57447	0	3.40909	3.22581
17	6.54206					6.25	3.40909	7.14286	0.900901
	5.35714					6.89655	1.38889	5.76923	0
	6.89655					4.6875	2.38095	5.76923	0
18						5.88235		5.71429
						2.22222		8.04598
						1.16279		6.09756

## Sheet: 5C
SCD
Biological Replicate	Wildtype	EFG1/EFG1-mGFP	EFG1/EFG1-dGFP	WOR1/WOR1-mGFP	WOR1/WOR1-dGFP	WOR1-dGFP/WOR1-dGFP	EFG1/EFG1-mGFP WOR1/WOR1-mGFP	EFG1/EFG1-dGFP WOR1/WOR1-dGFP
1	1.35135	0.840336	1.76991	3.7037	11.1111	90.7692	0	35.9375
	1.21951	0	0	0.819672	13.1148	79.8319	0	30.9735
	0	0	0	2.47934	13.5714	90.2655	0	36.4407
2	4.7619	0	1.86916	2.45902	21.2963	84.3478	0.769231	10.3175
	0	0	1.6	3.8835	12.1739	88.6598	0	17.9104
	0	0	1.49254	4	15.7895	87.931	0	11.8056
3	1.11111	0	1.55039	2.75229	13.5593	66.9811	1.03093	15.6716
	0.869565	0	0	1.72414	5.21739	61.6667	1.06383	14.4
	1.66667	0	0	3.40909	6.66667	60.6838	0	8.41121
4		0	0.806452	1.78571	3.47826	65.6566	0.8	15.0442
		0	0.793651	0	6.08696	57	0	6.76692
		0	1.50376	0	1.86916	65.3465	0.934579	18.1818
5					20.8333		0.970874	28.4404
					15.6522		1.88679	35.4839
					21.2766		1.03093	31.4286

[truncated: 19 more sheets: 5D, 6C, 6D, 6G, 7B, S1B, S2A, S2B, S2C, S3B, S4, S5B, S6A, S6B, S6C, S7B, S7D, S8A, S10]
